# Supplementary material for: Cocoa bean metabolomics reveals polyphenols as potential markers relating to fine dark chocolate color shades
Source: Front Nutr. 2024 Sep 25;11:1467282. doi: 10.3389/fnut.2024.1467282 (PMC11463152; doi:10.3389/fnut.2024.1467282)
Supplement: Supplementary file 1 [file Table_1.xlsx]

## Sheet: Table S1
Retention time [min]	Measured m/z	Areas: sample 15	Areas: sample 184	Areas: sample 185	Areas: sample 186	Areas: sample 50	Areas: sample 51	Areas: sample 54	Areas: sample 57	Areas: sample 178	Areas: sample 181	Areas: sample 182	Areas: sample 206	Areas: sample 214	Areas: sample 215	Areas: sample 216	Areas: sample 217
1.026	441.916	1.32072e+07	1.28722e+07	1.89986e+07	1.31935e+07	2.24235e+07	1.11696e+07	1.69724e+07	1.5112e+07	1.72905e+07	1.47256e+07	1.43056e+07	1.19653e+07	1.1692e+07	1.2803e+07	1.70411e+07	1.4363e+07
1.035	324.989	4.87359e+06	5.38655e+06	7.31399e+06	5.59314e+06	5.71124e+06	4.55655e+06	8.39742e+06	6.43363e+06	7.38747e+06	5.88515e+06	5.95025e+06	5.83037e+06	5.64373e+06	5.34114e+06	6.90819e+06	7.23725e+06
1.067	302.172	7.51537e+06	8.95263e+06	1.22684e+07	9.41423e+06	8.78987e+06	6.98346e+06	1.29918e+07	7.65238e+06	1.41605e+07	1.09929e+07	1.23944e+07	9.33465e+06	7.67373e+06	7.65891e+06	1.05318e+07	1.41935e+07
1.072	265.093	1.41634e+07	1.83299e+07	2.15739e+07	1.01225e+07	2.22601e+07	2.70583e+07	2.53986e+07	1.58738e+07	1.75519e+07	1.70585e+07	1.97116e+07	2.94168e+07	1.85953e+07	1.51076e+07	1.10841e+07	1.6126e+07
1.073	301.152	3.87786e+06	2.62347e+06	5.75877e+06	3.3265e+06	2.3637e+06	3.04506e+06	5.15453e+06	2.87682e+06	1.7132e+06	2.96325e+06	3.16871e+06	1.85449e+06	2.69593e+06	1.9072e+06	1.77299e+06	2.70705e+06
1.077	292.167	7.64915e+06	7.04197e+06	1.04423e+07	8.29673e+06	5.40066e+06	5.5085e+06	7.68823e+06	7.40941e+06	8.23185e+06	9.11691e+06	7.02561e+06	5.63663e+06	7.21614e+06	5.7726e+06	7.02494e+06	8.25374e+06
1.098	427.145	7.18064e+06	1.34589e+07	1.24671e+07	5.41105e+06	1.10402e+07	6.61829e+06	8e+06	1.05431e+07	2.2565e+07	1.15478e+07	1.0953e+07	8.98148e+06	5.15821e+06	6.41706e+06	1.31897e+07	1.24914e+07
1.099	402.199	2.05311e+07	1.27845e+07	2.00824e+07	1.91505e+07	2.16059e+07	2.68735e+07	3.0819e+07	1.78874e+07	1.86107e+07	2.40542e+07	2.32485e+07	1.30278e+07	2.35794e+07	1.91144e+07	1.29044e+07	2.83296e+07
1.102	437.942	1.69003e+07	2.99283e+07	3.5752e+07	3.49365e+07	2.57373e+07	3.30857e+07	3.74197e+07	2.11515e+07	3.55929e+07	3.16764e+07	1.81629e+07	3.1887e+07	2.79189e+07	3.7268e+07	4.54029e+07	2.15902e+07
1.107	275.01	1.81005e+07	3.10667e+07	3.96179e+07	3.47877e+07	1.86834e+07	1.56285e+07	2.69674e+07	2.29921e+07	2.8484e+07	2.80496e+07	2.11497e+07	2.48667e+07	2.35818e+07	3.00534e+07	3.79787e+07	2.81063e+07
1.108	360.099	4.34662e+06	8.88422e+06	8.71294e+06	1.09507e+07	2.0884e+06	3.38482e+06	4.99573e+06	4.43996e+06	6.71764e+06	5.37059e+06	4.98312e+06	5.99265e+06	5.09047e+06	5.97471e+06	9.28313e+06	7.5203e+06
1.111	205.035	8.91792e+06	5.16526e+06	4.46703e+06	4.8246e+06	1.25037e+07	7.74368e+06	9.71369e+06	5.59421e+06	8.65462e+06	7.56112e+06	8.37616e+06	6.73978e+06	6.8375e+06	5.61391e+06	1.3274e+07	7.80819e+06
1.111	379.162	8.71478e+06	5.93546e+06	7.72493e+06	5.88865e+06	9.52389e+06	8.35713e+06	1.04254e+07	7.77126e+06	9.23713e+06	1.10164e+07	1.12958e+07	7.92113e+06	8.70737e+06	8.13979e+06	5.67412e+06	8.26931e+06
1.111	407.167	8.69145e+06	7.24564e+06	8.75925e+06	5.05394e+06	3.67658e+06	6.2528e+06	5.74795e+06	9.73516e+06	5.46154e+06	8.08286e+06	6.5078e+06	6.03321e+06	5.55729e+06	5.9863e+06	5.95151e+06	8.3915e+06
1.116	523.032	1.00434e+07	1.24363e+07	1.49921e+07	2.00921e+07	8.15656e+06	9.62145e+06	1.21863e+07	1.0674e+07	1.27453e+07	1.24205e+07	1.01955e+07	1.13874e+07	1.20348e+07	1.38679e+07	1.76173e+07	1.37964e+07
1.117	428.178	1.21697e+07	9.05249e+06	1.03638e+07	8.51599e+06	8.81263e+06	1.09635e+07	1.41992e+07	1.07968e+07	9.81611e+06	1.20555e+07	1.46514e+07	1.21387e+07	1.20833e+07	1.19725e+07	9.19093e+06	1.13932e+07
1.136	391.057	6.42934e+07	4.27884e+07	4.40802e+07	3.46791e+07	4.00675e+07	4.84356e+07	6.52777e+07	7.076e+07	8.29706e+07	7.67238e+07	7.24247e+07	5.68419e+07	6.15039e+07	6.7407e+07	6.59845e+07	7.98142e+07
1.139	202.109	1.94581e+07	1.31865e+07	1.43065e+07	1.05328e+07	1.50484e+07	1.31393e+07	2.00614e+07	1.85611e+07	2.56537e+07	2.55319e+07	2.1907e+07	1.73312e+07	1.78011e+07	1.91883e+07	1.73449e+07	2.62896e+07
1.139	451.194	1.07933e+07	8.72165e+06	1.10586e+07	1.08336e+07	8.74631e+06	9.09027e+06	1.28639e+07	9.82656e+06	8.8773e+06	1.26112e+07	1.00193e+07	6.63219e+06	9.90413e+06	8.70909e+06	7.50549e+06	9.43875e+06
1.14	345.051	9.42781e+07	6.56568e+07	6.71848e+07	5.72753e+07	7.05135e+07	7.28531e+07	1.01101e+08	1.08931e+08	1.39133e+08	1.28629e+08	1.18682e+08	8.84569e+07	9.62084e+07	1.01348e+08	9.88829e+07	1.27483e+08
1.142	292.14	4.58144e+07	2.12684e+07	2.6731e+07	1.89255e+07	2.37049e+07	2.34902e+07	4.51452e+07	3.62431e+07	6.08592e+07	5.6196e+07	4.45716e+07	4.10323e+07	3.31704e+07	4.60775e+07	2.80384e+07	5.27784e+07
1.159	386.12	5.30327e+06	7.89888e+06	6.14505e+06	8.63224e+06	3.26752e+06	3.61083e+06	3.01993e+06	6.11382e+06	4.26418e+06	4.8142e+06	4.65306e+06	4.66864e+06	3.9893e+06	5.94028e+06	7.89404e+06	7.25497e+06
1.191	259.13	2.04997e+07	2.17375e+07	2.26651e+07	2.51963e+07	1.11628e+07	1.67576e+07	1.7463e+07	2.16855e+07	1.94879e+07	2.20677e+07	2.06106e+07	1.72908e+07	2.21526e+07	2.2593e+07	2.396e+07	2.3844e+07
1.215	403.124	1.32958e+07	1.32616e+07	1.81387e+07	1.25547e+07	2.98656e+07	2.19067e+07	2.16859e+07	1.98929e+07	1.73971e+07	1.70245e+07	1.52386e+07	1.19049e+07	1.56158e+07	1.5834e+07	1.68145e+07	1.35943e+07
1.28	391.183	1.6329e+07	1.80973e+07	1.8113e+07	1.91777e+07	8.56111e+06	1.52844e+07	1.30358e+07	1.94494e+07	9.43572e+06	1.44409e+07	1.09218e+07	1.11707e+07	1.27601e+07	1.47526e+07	1.54099e+07	1.70946e+07
1.281	288.156	4.09273e+07	3.72222e+07	4.53999e+07	3.79488e+07	3.63467e+07	4.60448e+07	3.76966e+07	4.32162e+07	5.64835e+07	5.28083e+07	4.42116e+07	3.57946e+07	4.92276e+07	3.67074e+07	4.10239e+07	4.61032e+07
1.283	205.035	1.797e+07	1.11865e+07	8.3653e+06	7.80867e+06	2.2708e+07	1.50897e+07	1.38751e+07	1.2586e+07	2.08128e+07	1.89961e+07	1.34945e+07	1.4086e+07	2.03857e+07	1.19593e+07	2.66134e+07	2.04358e+07
1.287	303.952	3.71171e+07	2.14542e+07	1.85083e+07	1.75543e+07	5.54082e+07	3.30614e+07	3.0893e+07	2.95332e+07	4.41769e+07	3.40058e+07	2.91196e+07	2.72051e+07	4.06814e+07	2.59384e+07	5.49015e+07	4.0122e+07
1.303	300.156	1.64661e+07	1.78329e+07	1.79265e+07	1.93228e+07	7.1329e+06	1.52808e+07	1.28191e+07	1.88047e+07	9.23472e+06	1.64382e+07	1.32082e+07	1.07978e+07	1.39509e+07	1.63378e+07	1.32778e+07	1.64646e+07
1.323	187.109	1.05987e+07	1.28735e+07	1.38596e+07	1.46785e+07	6.14165e+06	9.29009e+06	1.00967e+07	1.2815e+07	8.20609e+06	1.01735e+07	9.39347e+06	8.96356e+06	1.06315e+07	1.17204e+07	1.23401e+07	1.29775e+07
1.348	382.993	914276	373860	557587	740872	388235	1.15577e+06	535074	674811	2.6634e+07	486418	696550	887564	904255	438081	408990	208233
1.349	283.068	1.6012e+07	6.89692e+06	1.13683e+07	1.37918e+07	1.48934e+07	1.89578e+07	9.07697e+06	1.33569e+07	4.04599e+08	8.84413e+06	1.25753e+07	1.50735e+07	1.7601e+07	9.4087e+06	1.19807e+07	6.36556e+06
1.35	427.99	4.65791e+06	1.83115e+06	3.20009e+06	3.66911e+06	4.40122e+06	5.7927e+06	2.73986e+06	3.91265e+06	1.13058e+08	2.55876e+06	3.7096e+06	4.36659e+06	4.93484e+06	2.71753e+06	3.35184e+06	1.85253e+06
1.353	151.026	329561	241681	261935	236413	431055	511335	416039	288620	1.39959e+07	373660	210718	449214	339457	177484	324022	231531
1.358	572.913	801222	204223	480991	520367	701129	898993	466132	562325	1.87114e+07	287532	502116	651490	829524	340407	383739	220443
1.379	267.099	1.32333e+07	2.47282e+07	2.47114e+07	2.93806e+07	8.23716e+06	1.14504e+07	1.64044e+07	1.52558e+07	1.8875e+07	1.9405e+07	1.56255e+07	1.52369e+07	1.82538e+07	1.70938e+07	2.85797e+07	2.24543e+07
1.412	355.198	1.32671e+07	1.11857e+07	1.13124e+07	1.00169e+07	1.9939e+07	1.3449e+07	1.62792e+07	1.39687e+07	1.35529e+07	1.55049e+07	1.39397e+07	9.44205e+06	1.31082e+07	1.31599e+07	1.09901e+07	1.14027e+07
1.431	251.104	1.2919e+07	1.75187e+07	1.62247e+07	2.04569e+07	9.17775e+06	1.12966e+07	1.27219e+07	1.50527e+07	1.29711e+07	1.53002e+07	1.17238e+07	1.18849e+07	1.32593e+07	1.29773e+07	2.05777e+07	1.72074e+07
1.477	215.14	7.06112e+06	1.06259e+07	1.01311e+07	1.21226e+07	7.6151e+06	6.24105e+06	9.63299e+06	8.12365e+06	1.14169e+07	8.87771e+06	7.18825e+06	8.2664e+06	8.51801e+06	7.60728e+06	1.44498e+07	9.94585e+06
1.534	396.141	1.63406e+07	1.63941e+07	1.523e+07	1.82008e+07	1.24668e+07	1.35601e+07	1.26516e+07	1.37653e+07	2.44417e+07	1.81481e+07	1.78444e+07	1.48719e+07	1.65898e+07	1.70497e+07	1.87048e+07	1.3833e+07
1.561	383.155	1.92423e+08	1.38831e+08	4.41947e+07	1.54491e+08	1.28268e+08	9.94835e+07	1.33148e+08	8.5016e+07	9.96221e+07	1.741e+08	8.6651e+07	1.39468e+08	2.00012e+08	1.09211e+08	1.04178e+08	4.0201e+08
1.561	482.072	4.55765e+07	2.94363e+07	1.03875e+07	3.83264e+07	2.49117e+07	2.64799e+07	3.29189e+07	2.0629e+07	2.32809e+07	3.98395e+07	2.24499e+07	3.54521e+07	5.03105e+07	2.77749e+07	2.45792e+07	9.8432e+07
1.563	429.161	8.33479e+07	6.30175e+07	2.03556e+07	6.72919e+07	5.97808e+07	4.70024e+07	5.83356e+07	3.90231e+07	4.54721e+07	7.69211e+07	3.26721e+07	6.13426e+07	8.88684e+07	4.8843e+07	4.66166e+07	1.76764e+08
1.608	409.136	1.92098e+07	2.16679e+07	1.95493e+07	2.65977e+07	1.99788e+07	1.61197e+07	1.80155e+07	1.90392e+07	1.2757e+07	1.62954e+07	1.5453e+07	1.0987e+07	1.41404e+07	1.45226e+07	1.4292e+07	1.60657e+07
1.627	292.13	8.02004e+06	1.12184e+07	1.12669e+07	1.35868e+07	6.2322e+06	6.75494e+06	8.14782e+06	8.17063e+06	8.31718e+06	9.19516e+06	7.39011e+06	7.07615e+06	7.7404e+06	6.89012e+06	1.11966e+07	9.71023e+06
1.672	416.178	7.74165e+06	2.00703e+07	1.58979e+07	1.93686e+07	4.96922e+06	6.60389e+06	8.43481e+06	7.58399e+06	1.3501e+07	1.31341e+07	1.11051e+07	1.17389e+07	1.06611e+07	1.11746e+07	1.59976e+07	1.38767e+07
1.817	483.257	4.24368e+07	3.79989e+07	3.8709e+07	3.36305e+07	3.8079e+07	4.37192e+07	4.37591e+07	4.2478e+07	7.04145e+07	5.47558e+07	5.75506e+07	4.99491e+07	5.26601e+07	5.63404e+07	4.95783e+07	4.08294e+07
1.883	425.041	5.28222e+07	2.45745e+07	2.33589e+07	1.74142e+07	4.38493e+07	2.75057e+07	2.88849e+07	4.59436e+07	4.05421e+07	3.94572e+07	4.71854e+07	3.06606e+07	3.14019e+07	3.35445e+07	3.00353e+07	4.37378e+07
1.893	326.125	3.96061e+07	2.84624e+07	2.83422e+07	2.42458e+07	3.12301e+07	2.84687e+07	3.44255e+07	4.32474e+07	5.02837e+07	5.0005e+07	4.00297e+07	3.62793e+07	3.71203e+07	3.97316e+07	3.58996e+07	4.13217e+07
1.894	164.072	7.28456e+07	4.63295e+07	5.42611e+07	2.94349e+07	5.5879e+07	4.39079e+07	4.0708e+07	6.70485e+07	8.57735e+07	6.48232e+07	8.27452e+07	4.86349e+07	4.77329e+07	5.06285e+07	4.45896e+07	6.02767e+07
1.911	265.004	7.22967e+06	1.36924e+07	1.26544e+07	1.58951e+07	5.33146e+06	6.62061e+06	7.8163e+06	7.75369e+06	1.07931e+07	9.38394e+06	7.41734e+06	1.02608e+07	8.23133e+06	9.9656e+06	1.33073e+07	1.13276e+07
1.912	310.002	1.44277e+07	1.88486e+07	2.03493e+07	2.27664e+07	1.31729e+07	1.24328e+07	1.6198e+07	1.52678e+07	1.9653e+07	1.69795e+07	1.33313e+07	1.67996e+07	1.4681e+07	1.69042e+07	2.25085e+07	1.80997e+07
1.913	308.994	3.10507e+07	4.04144e+07	4.33929e+07	4.67456e+07	3.5045e+07	3.08298e+07	3.97431e+07	3.94883e+07	4.00607e+07	3.5912e+07	3.09776e+07	3.49688e+07	3.3999e+07	3.75641e+07	4.80491e+07	3.72042e+07
1.914	428.067	1.48077e+07	3.6882e+07	2.64959e+07	4.26011e+07	7.16412e+06	1.1992e+07	1.39574e+07	1.36736e+07	2.25102e+07	1.939e+07	1.50107e+07	2.08969e+07	1.6905e+07	2.06279e+07	3.01771e+07	2.56018e+07
1.93	153.019	6.53681e+06	3.08843e+06	5.58879e+06	5.37276e+06	2.16755e+07	9.47801e+06	1.50112e+07	8.17942e+06	2.73512e+07	2.22357e+07	2.53469e+07	3.4759e+07	2.94095e+07	2.99669e+07	4.19115e+07	2.26605e+07
1.984	383.155	3.01102e+07	1.62845e+07	8.62645e+06	1.99111e+07	2.10309e+07	1.69114e+07	2.17155e+07	1.37591e+07	2.06544e+07	2.32573e+07	1.55566e+07	1.53767e+07	3.23746e+07	1.69227e+07	2.12904e+07	3.26808e+07
2.02	198.077	1.29958e+07	3.66645e+06	6.8352e+06	3.5012e+06	1.34899e+07	8.52907e+06	4.16444e+06	1.49331e+07	7.17733e+06	6.94373e+06	8.37795e+06	1.86986e+07	7.86121e+06	4.30874e+06	7.43302e+06	4.59584e+06
2.033	433.135	2.90983e+07	3.1103e+07	2.68194e+07	2.01876e+07	8.91242e+07	4.38546e+07	4.42879e+07	3.80338e+07	2.6145e+07	2.31185e+07	1.51166e+07	1.86911e+07	2.26256e+07	2.07599e+07	2.31652e+07	1.48286e+07
2.146	312.12	2.4988e+07	2.73658e+07	2.33709e+07	2.76141e+07	2.52647e+07	1.8072e+07	2.47342e+07	1.84194e+07	2.87811e+07	2.94437e+07	2.46956e+07	2.36947e+07	3.20832e+07	2.24319e+07	3.61776e+07	2.72312e+07
2.215	201.124	9.64106e+06	1.25982e+07	1.35043e+07	1.47342e+07	6.12365e+06	1.014e+07	1.1131e+07	1.19417e+07	1.14363e+07	1.23993e+07	8.02225e+06	8.33585e+06	1.12657e+07	1.02714e+07	1.74158e+07	1.25978e+07
2.274	433.135	1.89198e+07	2.2304e+07	1.75979e+07	1.34512e+07	5.45012e+07	3.04083e+07	2.70345e+07	2.64326e+07	1.77558e+07	1.4379e+07	9.53252e+06	1.77258e+07	1.53427e+07	1.57236e+07	1.64716e+07	8.67696e+06
2.29	315.076	9.95104e+06	5.72525e+06	2.17171e+07	1.13039e+07	2.35065e+07	1.61272e+07	3.17754e+07	1.51376e+07	9.46267e+06	3.16371e+07	9.5928e+06	6.66782e+06	3.40381e+07	6.11261e+06	3.12453e+06	1.3617e+07
2.297	293.114	2.94083e+07	3.39468e+07	3.17255e+07	4.10306e+07	2.45044e+07	2.38316e+07	3.14268e+07	2.8776e+07	2.87625e+07	3.21053e+07	2.69828e+07	2.32054e+07	2.98153e+07	2.54521e+07	3.39495e+07	3.2388e+07
2.391	488.162	9.2696e+07	1.31474e+08	1.31471e+08	1.01674e+08	1.5575e+08	1.32455e+08	1.18837e+08	1.01057e+08	9.84647e+07	6.82534e+07	1.05277e+08	1.27294e+08	9.34155e+07	1.20618e+08	5.68129e+07	1.09688e+08
2.397	442.156	2.14614e+08	3.03418e+08	2.9737e+08	2.33289e+08	3.71031e+08	3.12814e+08	2.74948e+08	2.28461e+08	2.1615e+08	1.57494e+08	2.47028e+08	2.87829e+08	2.17785e+08	2.82695e+08	1.31954e+08	2.55326e+08
2.398	541.073	4.66072e+07	6.51135e+07	6.95765e+07	4.84931e+07	7.96046e+07	6.5866e+07	5.85313e+07	5.27388e+07	5.22927e+07	3.51483e+07	5.31221e+07	6.36824e+07	4.66106e+07	6.22741e+07	2.9442e+07	5.21772e+07
2.666	411.15	749775	2.54772e+07	373058	863578	725196	245668	232141	650364	1.26856e+06	2.15261e+06	1.4806e+06	9.50306e+06	4.73904e+06	1.30891e+06	9.90128e+06	9.73488e+06
2.684	366.13	1.24606e+07	1.64055e+07	1.26703e+07	2.01483e+07	9.96326e+06	1.07122e+07	1.3046e+07	1.14453e+07	6.39369e+06	1.03121e+07	7.80626e+06	7.27099e+06	8.76521e+06	9.76689e+06	1.01825e+07	1.04532e+07
2.713	221.093	1.02579e+07	1.51938e+07	1.35251e+07	1.75226e+07	9.99985e+06	8.61e+06	1.0934e+07	1.06451e+07	1.24906e+07	1.15779e+07	1.00752e+07	1.10488e+07	1.06968e+07	1.1891e+07	1.60069e+07	1.23324e+07
2.732	366.015	9.72595e+06	1.28016e+07	1.27949e+07	1.43969e+07	9.89362e+06	8.78248e+06	9.74487e+06	9.18554e+06	9.98829e+06	1.00025e+07	8.14914e+06	1.00402e+07	9.76259e+06	1.04929e+07	1.48229e+07	9.5151e+06
2.781	329.088	2.24007e+07	1.75804e+07	1.8239e+07	1.55524e+07	3.01601e+07	1.9585e+07	2.59762e+07	1.94665e+07	1.5557e+07	2.14979e+07	9.43632e+06	1.53882e+07	2.09865e+07	1.60807e+07	1.94357e+07	1.93258e+07
2.787	397.171	8.62282e+07	9.48681e+07	1.02229e+08	8.98575e+07	1.40254e+08	1.03981e+08	1.00989e+08	8.28878e+07	1.13261e+08	5.38999e+07	9.36604e+07	1.15968e+08	9.61766e+07	9.78423e+07	5.93185e+07	2.39436e+08
2.787	474.01	2.41238e+07	1.99652e+07	1.80128e+07	1.66815e+07	3.49484e+07	2.33348e+07	2.91687e+07	2.20589e+07	1.65608e+07	2.23944e+07	9.52249e+06	1.5715e+07	2.22964e+07	1.73459e+07	2.02339e+07	1.83905e+07
2.791	496.088	2.01143e+07	2.31906e+07	2.37661e+07	2.15086e+07	3.35003e+07	2.72054e+07	2.29886e+07	1.90133e+07	2.64478e+07	1.27859e+07	2.26661e+07	2.75093e+07	2.20896e+07	2.48837e+07	1.45654e+07	5.28698e+07
2.792	469.781	1.10056e+07	6.38033e+06	7.86454e+06	6.65191e+06	2.79444e+07	1.69265e+07	1.51799e+07	1.06736e+07	7.12858e+06	7.84843e+06	8.93944e+06	5.81091e+06	6.69533e+06	9.51693e+06	1.10037e+07	3.85529e+06
2.798	279.135	3.25344e+07	5.08416e+07	4.27117e+07	5.40596e+07	3.31681e+07	3.29089e+07	3.7422e+07	3.09739e+07	5.06812e+07	3.61209e+07	3.78371e+07	3.33732e+07	3.8595e+07	3.99674e+07	5.69951e+07	4.48377e+07
2.831	443.177	4.14788e+07	4.78363e+07	5.05333e+07	4.35903e+07	6.71338e+07	5.40419e+07	4.8862e+07	3.82439e+07	5.55455e+07	2.53592e+07	4.40983e+07	5.71619e+07	4.64408e+07	4.82508e+07	2.93782e+07	1.1645e+08
2.947	178.018	1.13186e+07	9.64686e+06	1.18179e+07	8.15732e+06	2.32669e+07	1.81834e+07	1.48178e+07	1.10995e+07	7.11535e+06	9.29004e+06	9.88666e+06	1.31064e+07	2.17843e+07	6.57169e+06	2.92987e+06	1.41061e+07
3.041	395.155	2.79652e+07	5.76111e+06	3.52956e+07	4.73433e+07	7.37101e+06	2.46358e+06	3.86211e+07	2.11894e+07	7.18346e+07	1.71833e+06	6.80265e+07	1.46334e+08	2.25472e+07	3.91071e+07	7.05736e+07	5.68176e+07
3.09	411.15	685193	3.93352e+07	1.39111e+06	656842	1.85024e+06	523586	394681	1.28835e+06	2.37048e+06	694969	2.79649e+06	4.71137e+06	1.65832e+06	2.74738e+06	700759	1.53282e+07
3.276	374.102	8.6059e+07	4.97055e+07	4.68135e+07	5.42647e+07	3.07292e+07	6.75128e+07	6.85266e+07	7.0518e+07	7.16068e+07	7.97135e+07	6.64583e+07	4.44055e+07	5.96085e+07	4.45066e+07	3.16369e+07	3.39151e+07
3.354	181.051	2.27521e+06	5.9991e+07	4.8709e+07	6.20882e+07	2.69701e+07	1.28378e+07	2.48297e+07	1.0474e+07	1.78802e+07	1.5339e+07	2.22488e+07	2.44123e+07	2.16136e+07	2.87716e+07	5.65343e+07	3.19221e+07
3.366	294.062	2.379e+07	3.36114e+07	2.83389e+07	3.89742e+07	4.68209e+07	4.05632e+07	4.54799e+07	3.07778e+07	4.36598e+07	2.56266e+07	2.02537e+07	1.63885e+07	3.65705e+07	2.43704e+07	3.54623e+07	2.44671e+07
3.471	488.145	6.02293e+07	3.62263e+07	3.62686e+07	3.93985e+07	2.08903e+07	4.42066e+07	4.04502e+07	5.21755e+07	6.23311e+07	6.89004e+07	4.87705e+07	3.27017e+07	4.18442e+07	3.11983e+07	2.43758e+07	2.57935e+07
3.599	251.104	1.38036e+07	1.72311e+07	1.77513e+07	2.0722e+07	1.33924e+07	1.34555e+07	1.81227e+07	1.46398e+07	1.45837e+07	1.76058e+07	1.37871e+07	1.0371e+07	1.43223e+07	1.38757e+07	1.77519e+07	1.56075e+07
3.768	227.104	2.28516e+07	3.65085e+07	3.64849e+07	4.13992e+07	2.08215e+07	2.38985e+07	3.91075e+07	3.02323e+07	2.7559e+07	2.95014e+07	2.50001e+07	2.87063e+07	2.25694e+07	3.1012e+07	4.33292e+07	3.43613e+07
4.118	233.067	2.7195e+07	2.50379e+07	2.79022e+07	3.54773e+07	2.48526e+07	2.9932e+07	1.81652e+07	1.44762e+07	755030	1.63651e+07	9.02668e+06	4.66854e+06	3.07505e+07	2.0444e+07	2.16591e+07	1.5603e+07
4.187	167.038	1.24542e+08	1.0199e+08	1.73486e+08	8.75271e+07	2.07116e+08	2.64214e+08	2.21667e+08	1.41548e+08	5.38987e+07	2.49135e+08	4.2996e+07	4.31134e+07	2.14329e+08	1.8568e+08	3.06176e+07	5.12506e+07
4.219	429.21	2.49358e+07	4.01616e+07	4.21348e+07	5.64215e+07	1.12871e+07	2.12011e+07	2.69972e+07	3.24346e+07	1.72263e+07	2.58975e+07	2.08505e+07	1.56467e+07	2.26795e+07	2.65482e+07	3.10571e+07	3.8819e+07
4.221	175.061	1.04306e+07	1.73555e+07	1.87694e+07	1.1998e+07	1.0658e+08	3.33703e+07	4.95379e+07	1.61845e+07	1.74865e+07	2.05169e+07	3.3062e+07	3.18501e+07	2.13823e+07	1.72993e+07	2.97495e+07	1.59152e+07
4.226	266.067	1.26188e+07	2.06641e+07	3.40882e+07	1.53844e+07	2.41133e+07	1.32254e+07	2.70167e+07	2.07904e+07	3.36979e+07	1.65665e+07	1.93037e+07	1.47031e+07	1.11228e+07	1.76475e+07	3.083e+07	1.80534e+07
4.247	235.109	1.95622e+07	2.42967e+07	2.74423e+07	2.91704e+07	1.40002e+07	1.76697e+07	2.14524e+07	2.18247e+07	2.21206e+07	2.51877e+07	2.1818e+07	1.85172e+07	2.34913e+07	2.05648e+07	2.73998e+07	2.44792e+07
4.585	397.171	1.22867e+07	5.22493e+07	4.77436e+07	1.10894e+07	7.94453e+07	4.03118e+07	3.90607e+07	3.21035e+07	3.27727e+07	1.01913e+07	1.02038e+07	4.27464e+07	1.8816e+07	3.71795e+07	7.70339e+06	3.38229e+07
4.614	467.119	3.44098e+06	474843	2.14936e+06	1.27656e+06	9.44594e+06	3.12843e+06	7.05321e+06	5.31867e+06	1.59222e+07	1.68185e+07	1.23401e+07	2.0595e+07	1.68778e+07	1.43469e+07	1.69088e+07	8.32503e+06
4.768	397.22	8.22281e+07	6.59908e+07	7.03175e+07	6.33923e+07	5.95564e+07	7.51715e+07	8.56224e+07	8.8842e+07	9.11816e+07	9.92026e+07	1.11594e+08	9.85591e+07	1.07604e+08	1.06972e+08	9.2864e+07	9.35542e+07
4.781	632.29	1.44151e+07	1.85116e+07	2.2535e+07	1.79427e+07	1.17308e+07	1.56617e+07	1.42523e+07	1.46495e+07	2.72294e+07	2.35354e+07	2.29339e+07	2.23039e+07	2.44747e+07	1.89579e+07	2.27433e+07	2.52491e+07
4.812	485.236	2.02494e+07	2.09006e+07	3.81541e+07	2.90386e+07	1.73589e+07	1.70375e+07	1.86012e+07	2.67173e+07	1.1925e+07	3.34533e+07	1.79189e+07	1.61395e+07	2.09476e+07	1.8984e+07	3.15959e+07	4.4564e+07
4.822	323.135	2.90981e+07	2.33828e+07	2.39652e+07	2.20645e+07	5.2705e+07	3.33128e+07	5.01168e+07	3.07833e+07	2.97457e+07	2.86264e+07	2.82151e+07	2.32809e+07	2.43887e+07	2.13088e+07	2.2257e+07	2.66679e+07
4.86	669.285	2.15414e+07	3.56872e+07	3.53989e+07	3.72715e+07	3.85424e+06	1.34399e+07	8.31936e+06	2.39545e+07	1.55328e+07	2.03779e+07	2.19417e+07	1.85279e+07	2.24248e+07	1.91304e+07	2.2638e+07	3.18855e+07
4.952	373.117	698551	166846	461421	248922	917300	1.79147e+06	1.21973e+06	824589	1.3554e+07	632263	2.11856e+07	3.09472e+07	1.37713e+06	774689	275535	3.72538e+07
4.968	229.156	3.03665e+07	3.15367e+07	4.01337e+07	3.90446e+07	2.36764e+07	3.1672e+07	3.42223e+07	3.62986e+07	3.48531e+07	3.70982e+07	3.15955e+07	2.86156e+07	3.60185e+07	3.10044e+07	4.0084e+07	4.31223e+07
4.984	291.099	1.23624e+07	1.88164e+07	1.76359e+07	2.01652e+07	7.98098e+06	1.16784e+07	1.23442e+07	1.69639e+07	1.23757e+07	1.427e+07	1.44379e+07	1.70594e+07	1.18292e+07	1.62704e+07	2.3044e+07	2.02565e+07
5.004	355.162	2.88282e+07	2.62065e+07	2.97782e+07	2.74784e+07	1.54076e+07	2.29218e+07	2.03922e+07	2.33472e+07	2.8082e+07	2.84984e+07	3.34837e+07	2.45862e+07	3.4104e+07	2.49474e+07	3.63467e+07	2.69692e+07
5.081	486.231	2.81372e+07	4.66519e+07	4.48894e+07	6.20282e+07	9.11403e+06	2.15983e+07	2.25571e+07	3.373e+07	1.69247e+07	2.59751e+07	2.1708e+07	1.57387e+07	2.44064e+07	2.33911e+07	2.38907e+07	3.6557e+07
5.082	451.124	4.78083e+06	1.36156e+06	3.44051e+06	1.99488e+06	1.28311e+07	5.5349e+06	6.82297e+06	7.63704e+06	2.88863e+07	1.86827e+07	1.92468e+07	2.28521e+07	1.73547e+07	2.35487e+07	2.66708e+07	1.5139e+07
5.118	379.162	1.20678e+07	1.50364e+07	1.53682e+07	1.57256e+07	8.167e+06	8.96963e+06	9.16485e+06	1.08203e+07	1.89945e+07	1.82922e+07	1.6554e+07	1.45336e+07	1.55636e+07	1.46821e+07	1.8155e+07	1.78111e+07
5.127	557.269	2.15258e+07	1.8749e+07	2.66491e+07	1.56127e+07	1.09148e+07	2.46997e+07	1.67478e+07	3.15924e+07	1.54582e+07	2.17537e+07	2.45655e+07	1.61373e+07	1.87682e+07	1.7157e+07	1.17882e+07	2.02357e+07
5.135	351.129	6.39792e+07	4.9584e+07	3.30148e+07	4.74094e+07	1.06503e+08	6.69417e+07	8.62155e+07	6.05885e+07	3.53724e+07	9.99e+07	3.24116e+07	4.75208e+07	7.23679e+07	6.42703e+07	7.5317e+07	6.14392e+07
5.137	450.046	1.91427e+07	1.64095e+07	1.05352e+07	1.5606e+07	3.3749e+07	2.25615e+07	2.82919e+07	1.87495e+07	1.03849e+07	3.31262e+07	9.86743e+06	1.57874e+07	2.3165e+07	2.13619e+07	2.34008e+07	1.97675e+07
5.154	293.151	9.87564e+06	1.78212e+07	1.67178e+07	2.19343e+07	6.28045e+06	8.49671e+06	9.24365e+06	1.16556e+07	1.23302e+07	1.36351e+07	1.25955e+07	1.3599e+07	1.38741e+07	1.36597e+07	2.32102e+07	2.08022e+07
5.177	425.166	3.49726e+06	1.09756e+06	3.33931e+06	4.81628e+06	859790	1.08044e+06	2.00434e+06	1.81395e+06	7.74131e+06	2.86039e+06	9.55216e+06	2.61186e+07	2.82216e+06	4.10537e+06	8.53096e+06	3.43549e+06
5.193	531.081	1.02864e+07	2.54939e+07	1.94497e+07	1.20919e+07	1.94715e+07	1.22755e+07	1.51686e+07	1.72088e+07	290877	2.531e+07	563880	9.72851e+06	5.69354e+06	2.29718e+07	5.85908e+06	9.35556e+06
5.325	425.166	8.34797e+06	1.69113e+06	8.5973e+06	1.03201e+07	1.68486e+06	1.55585e+06	5.92088e+06	5.89602e+06	2.23115e+07	7.9513e+06	2.03e+07	4.02405e+07	1.0322e+07	5.80639e+06	6.03823e+07	8.09834e+06
5.345	451.124	2.4672e+07	3.08361e+07	1.64557e+07	1.78764e+07	3.18388e+07	2.08476e+07	3.3422e+07	2.24465e+07	2.13177e+07	2.87034e+07	2.10533e+07	1.62457e+07	2.57089e+07	1.93236e+07	2.26467e+07	2.6145e+07
5.369	329.091	1.27043e+08	4.2844e+07	1.04122e+08	8.32706e+07	1.64253e+08	1.04913e+08	8.43921e+07	1.07122e+08	5.23401e+07	1.33347e+08	1.05048e+08	8.3107e+07	1.55499e+08	7.45555e+07	1.70978e+08	5.59065e+07
5.406	278.067	4.27291e+06	1.91773e+07	1.77209e+07	1.05376e+07	2.38657e+07	9.04091e+06	1.84507e+07	9.61116e+06	1.31761e+07	5.49508e+06	8.87726e+06	6.16427e+06	1.45152e+07	1.09316e+07	3.73828e+07	2.17132e+07
5.456	836.343	1.20134e+07	1.77188e+07	1.88314e+07	2.17789e+07	4.24486e+06	7.89727e+06	1.1267e+07	1.04236e+07	1.97437e+07	1.59493e+07	1.59995e+07	1.6005e+07	1.67438e+07	1.39114e+07	1.7798e+07	1.59729e+07
5.484	482.309	2.93948e+07	2.43502e+07	3.87665e+07	1.95289e+07	1.54781e+07	2.56374e+07	2.09354e+07	3.97265e+07	4.07426e+07	3.73779e+07	4.07218e+07	3.22344e+07	3.77523e+07	3.15915e+07	3.57363e+07	4.23542e+07
5.525	479.052	695524	1.49937e+07	1.6342e+07	1.99447e+07	4.42632e+06	2.40536e+06	4.26161e+06	2.81608e+06	6.0283e+06	3.0888e+06	8.64417e+06	7.36007e+06	3.92806e+06	1.01797e+07	1.29058e+07	1.43812e+07
5.534	392.978	1.25736e+08	6.93193e+07	1.03011e+08	8.96057e+07	1.37938e+08	1.49742e+08	1.19305e+08	1.27663e+08	1.09941e+08	1.09472e+08	9.22841e+07	7.05459e+07	9.29752e+07	8.04902e+07	8.90925e+07	1.08597e+08
5.535	294.062	1.44799e+09	8.84134e+08	1.22559e+09	1.09495e+09	1.33783e+09	1.63718e+09	1.2903e+09	1.3819e+09	1.16196e+09	1.13219e+09	1.09571e+09	7.18526e+08	1.00409e+09	9.0403e+08	9.26988e+08	1.38672e+09
5.535	393.987	5.33967e+07	3.28042e+07	4.4741e+07	4.01727e+07	5.1882e+07	6.2462e+07	4.9248e+07	5.32028e+07	4.42817e+07	4.32955e+07	3.8569e+07	2.86403e+07	3.60346e+07	3.38599e+07	3.51117e+07	4.84041e+07
5.535	642.042	5.97332e+07	3.13221e+07	3.84914e+07	4.17531e+07	3.61867e+07	7.45834e+07	4.11148e+07	4.7789e+07	3.65759e+07	4.20937e+07	3.83335e+07	2.19288e+07	2.89709e+07	2.6897e+07	2.36322e+07	4.87674e+07
5.536	179.035	2.97346e+07	1.79836e+07	2.6145e+07	2.24241e+07	2.67466e+07	3.2574e+07	2.54364e+07	2.75945e+07	2.44271e+07	2.28817e+07	2.17234e+07	1.42932e+07	1.93989e+07	1.85905e+07	1.8865e+07	2.74485e+07
5.538	611.113	2.64472e+07	1.15541e+07	1.87586e+07	1.82238e+07	1.63485e+07	3.0107e+07	1.85703e+07	2.03638e+07	1.6409e+07	1.7632e+07	1.8234e+07	9.36675e+06	1.35903e+07	1.20615e+07	1.05295e+07	2.28767e+07
5.543	589.131	8.20972e+07	4.15053e+07	5.15062e+07	5.57084e+07	4.1315e+07	9.30081e+07	5.23028e+07	5.89001e+07	4.45669e+07	5.34555e+07	4.72464e+07	2.46558e+07	3.51509e+07	3.4589e+07	2.48169e+07	6.7814e+07
5.544	292.046	3.536e+07	2.20768e+07	2.96726e+07	2.55872e+07	2.9501e+07	4.06139e+07	2.90664e+07	3.32908e+07	2.70574e+07	2.74112e+07	2.61299e+07	1.70801e+07	2.35626e+07	2.11518e+07	2.08917e+07	3.49004e+07
5.599	329.091	7.8201e+07	4.63613e+07	1.01359e+08	8.22099e+07	1.26712e+08	9.58828e+07	1.98936e+08	9.73798e+07	8.0419e+07	1.3463e+08	3.76072e+07	5.75169e+07	2.03142e+08	2.5131e+07	1.89397e+07	2.03627e+08
5.631	298.177	5.84134e+07	3.21847e+07	4.56562e+07	2.71069e+07	4.11241e+07	6.36324e+07	5.18459e+07	6.07739e+07	5.85856e+07	5.86219e+07	5.89176e+07	5.94747e+07	7.14441e+07	6.53475e+07	4.19222e+07	4.20497e+07
5.639	467.119	2.38962e+06	231993	1.1202e+06	784026	6.72104e+06	1.93699e+06	4.22439e+06	3.88963e+06	1.22851e+07	1.0179e+07	9.68797e+06	1.58338e+07	1.2438e+07	1.03703e+07	1.2433e+07	8.17812e+06
5.65	314.172	2.27878e+07	2.2964e+07	3.33724e+06	2.41157e+07	1.12071e+07	2.43796e+07	1.80004e+07	1.02617e+07	2.21979e+07	1.50311e+06	2.01001e+07	1.3833e+07	2.16016e+07	2.11934e+07	3.83364e+06	1.70529e+06
5.659	577.135	5.8044e+07	1.23861e+08	5.65061e+07	5.10736e+07	7.39429e+07	5.4894e+07	5.99034e+07	6.80162e+07	6.21278e+07	5.33296e+07	7.41925e+07	4.42687e+07	5.54905e+07	5.56171e+07	3.68469e+07	5.49922e+07
5.662	676.052	8.57154e+06	1.82268e+07	8.57474e+06	7.65389e+06	1.09015e+07	8.15367e+06	9.11096e+06	1.00404e+07	8.85847e+06	8.16874e+06	1.1296e+07	6.13252e+06	8.78076e+06	8.4186e+06	5.87227e+06	8.12922e+06
5.695	608.269	9.42034e+06	1.2319e+07	1.15725e+07	1.26568e+07	8.51164e+06	9.87014e+06	1.0127e+07	1.0867e+07	8.98152e+06	1.04255e+07	9.37727e+06	6.78395e+06	9.0588e+06	1.01437e+07	8.77724e+06	1.13552e+07
5.768	329.088	2.39798e+07	1.77724e+07	1.60845e+07	1.85939e+07	4.32136e+07	2.57524e+07	3.50741e+07	2.53182e+07	1.77128e+07	2.44451e+07	2.4119e+07	1.69934e+07	2.52358e+07	1.9032e+07	3.11008e+07	1.26921e+07
5.786	388.996	1.20108e+07	1.72218e+07	1.05191e+07	9.39858e+06	1.94461e+07	1.21796e+07	1.35788e+07	1.54574e+07	1.0876e+07	9.73317e+06	1.3514e+07	1.02325e+07	1.22413e+07	1.2017e+07	8.64511e+06	1.15537e+07
5.79	451.124	7.38265e+06	4.22633e+06	4.02512e+06	3.05076e+06	1.2352e+07	6.98484e+06	7.8922e+06	9.83674e+06	2.08327e+07	1.56838e+07	2.60893e+07	2.47415e+07	1.62964e+07	1.86241e+07	1.30654e+07	8.47143e+06
5.797	357.059	1.65899e+07	2.6199e+07	1.48674e+07	1.38754e+07	2.66825e+07	1.61832e+07	2.09635e+07	2.20532e+07	1.50379e+07	1.37345e+07	1.97494e+07	1.52939e+07	1.79989e+07	1.87922e+07	1.15571e+07	1.59365e+07
5.797	632.062	7.08877e+06	2.18618e+07	4.68907e+06	5.43203e+06	8.39538e+06	6.08384e+06	6.81374e+06	7.82501e+06	4.23601e+06	4.75484e+06	8.72936e+06	6.05946e+06	7.43984e+06	7.76096e+06	2.55114e+06	5.41411e+06
5.798	287.056	8.75804e+06	1.40835e+07	9.34466e+06	7.28462e+06	1.5379e+07	9.59086e+06	1.13251e+07	1.10821e+07	8.01093e+06	8.89397e+06	1.02077e+07	9.10603e+06	1.08062e+07	1.1025e+07	6.67873e+06	1.00268e+07
5.799	245.082	1.35746e+07	2.19177e+07	1.13711e+07	1.05411e+07	1.995e+07	1.3234e+07	1.53292e+07	1.58598e+07	1.1918e+07	1.04119e+07	1.56039e+07	1.21973e+07	1.44661e+07	1.3945e+07	8.64276e+06	1.24256e+07
5.801	433.994	1.14473e+08	1.60994e+08	1.0347e+08	9.28466e+07	1.90222e+08	1.26219e+08	1.37244e+08	1.43054e+08	1.07399e+08	9.98403e+07	1.29386e+08	1.0152e+08	1.26704e+08	1.2065e+08	8.57288e+07	1.12615e+08
5.802	289.072	6.51322e+08	1.06084e+09	5.76602e+08	5.32666e+08	1.01945e+09	6.42749e+08	7.47919e+08	8.18737e+08	5.9163e+08	5.42137e+08	7.61164e+08	5.77291e+08	6.99791e+08	6.96565e+08	4.4712e+08	6.23206e+08
5.819	890.338	3.53211e+07	2.39113e+07	3.37969e+07	3.45098e+07	4.14191e+07	4.02422e+07	4.26047e+07	2.78824e+07	2.93237e+07	3.20044e+07	2.63278e+07	1.66708e+07	3.08736e+07	1.48406e+07	1.23387e+07	1.76036e+07
5.825	395.156	6.11166e+06	2.97071e+07	3.79714e+06	2.1063e+06	6.36385e+06	2.6258e+06	2.30809e+06	4.02948e+06	5.83651e+06	4.22691e+06	5.96846e+06	1.05981e+07	3.896e+06	5.69443e+06	6.69716e+06	3.1926e+07
5.844	407.193	1.82838e+07	1.58799e+07	2.08254e+07	1.46546e+07	2.9628e+07	2.37055e+07	2.07499e+07	1.9046e+07	4.47504e+07	2.94932e+07	2.92794e+07	2.42661e+07	2.67518e+07	1.98598e+07	3.30044e+07	2.84741e+07
5.848	177.019	5.96593e+06	3.0489e+06	7.01413e+06	6.30272e+06	1.26145e+07	5.58528e+06	1.27838e+07	1.08872e+07	1.66357e+07	3.72035e+06	5.53226e+06	4.64667e+06	6.77539e+06	8.24989e+06	1.91915e+07	8.40876e+06
5.859	501.147	1.7101e+07	2.50538e+07	1.11634e+07	2.00951e+07	4.61159e+07	1.38536e+07	2.1284e+07	1.15124e+07	1.25696e+07	9.67746e+06	1.02858e+07	1.64618e+07	1.4271e+07	1.25635e+07	1.02524e+07	1.47356e+06
5.874	409.044	1.74993e+07	1.25003e+07	1.74666e+07	9.92643e+06	1.87578e+07	2.44113e+07	1.42388e+07	2.6013e+07	1.78769e+07	9.70355e+06	3.01374e+07	9.40944e+06	1.36242e+07	1.37717e+07	3.40994e+07	1.2846e+07
5.881	290.115	1.85357e+07	2.38091e+07	2.8243e+07	3.03022e+07	6.50046e+06	1.65781e+07	1.42446e+07	2.31015e+07	1.8355e+07	2.29915e+07	2.00522e+07	1.43378e+07	2.02727e+07	2.11769e+07	2.18002e+07	2.85503e+07
5.889	722.264	1.80226e+07	1.62075e+07	2.23488e+07	2.18853e+07	9.49871e+06	1.44007e+07	1.50779e+07	1.53231e+07	1.85127e+07	2.54308e+07	1.93749e+07	1.4187e+07	1.99122e+07	1.33556e+07	1.23125e+07	1.45891e+07
5.915	467.214	1.83358e+07	1.93861e+07	1.79987e+07	1.71877e+07	2.04648e+07	2.03975e+07	2.46707e+07	1.72175e+07	3.12087e+07	2.50465e+07	2.68048e+07	2.15138e+07	2.44791e+07	2.57057e+07	2.02564e+07	2.11923e+07
5.916	367.161	2.52723e+07	1.271e+07	2.61324e+07	2.56907e+07	1.81832e+07	2.07898e+07	2.20542e+07	1.9716e+07	2.69816e+07	4.35034e+07	1.18617e+07	2.06828e+07	3.93833e+07	1.21662e+07	1.20007e+07	1.95788e+07
5.997	470.225	1.33449e+07	1.85547e+07	1.70362e+07	2.11305e+07	1.01171e+07	9.63367e+06	1.42447e+07	1.40186e+07	9.32788e+06	1.31826e+07	1.02079e+07	8.77155e+06	1.19508e+07	1.11349e+07	1.09365e+07	1.45343e+07
6.142	274.12	1.61938e+07	2.52316e+07	3.87622e+07	3.11061e+07	7.17742e+06	1.6496e+07	1.36951e+07	2.52624e+07	1.78523e+07	3.22145e+07	1.68095e+07	1.72559e+07	2.26185e+07	1.86332e+07	3.2616e+07	3.69364e+07
6.169	451.124	1.993e+07	2.60214e+06	1.13696e+07	6.83123e+06	6.24779e+07	2.23115e+07	4.35425e+07	3.36715e+07	1.30872e+08	1.0712e+08	1.37709e+08	1.33341e+08	1.14618e+08	1.34542e+08	1.28728e+08	7.557e+07
6.199	872.328	4.25081e+07	3.08308e+07	3.56926e+07	3.3127e+07	3.96989e+07	4.87952e+07	4.17004e+07	4.80728e+07	3.22953e+07	3.04265e+07	3.67767e+07	2.30298e+07	3.4038e+07	3.03264e+07	1.70594e+07	3.42883e+07
6.214	267.051	2.43729e+07	2.6087e+07	2.64387e+07	2.13551e+07	5.882e+07	5.24985e+07	3.73447e+07	1.97421e+07	1.56519e+06	1.74097e+07	2.03642e+07	3.34913e+07	3.07387e+07	3.05871e+07	1.65143e+07	1.61284e+07
6.253	737.311	9.99664e+06	1.56253e+07	1.40441e+07	1.50402e+07	1.30756e+07	1.2934e+07	1.57996e+07	9.58977e+06	1.9162e+07	1.62374e+07	1.39265e+07	1.07201e+07	1.49863e+07	1.14732e+07	1.25352e+07	1.04659e+07
6.286	461.13	8.73625e+06	9.01363e+06	9.84906e+06	7.79464e+06	2.43106e+07	1.47416e+07	2.16001e+07	1.3241e+07	1.69695e+07	1.12233e+07	8.10173e+06	1.70044e+07	1.70654e+07	1.1075e+07	2.53064e+07	4.5029e+06
6.293	307.103	965877	2.49601e+07	5.723e+06	848997	4.43714e+07	1.19521e+07	3.32173e+07	6.34659e+06	2.20016e+07	1.37276e+07	3.14812e+07	2.70113e+07	8.41395e+06	2.06072e+07	2.29323e+07	2.00735e+07
6.311	308.078	2.55049e+07	2.36756e+07	2.17051e+07	2.05208e+07	2.29372e+07	2.71535e+07	1.99564e+07	2.14374e+07	2.05438e+07	2.4559e+07	1.58e+07	1.60935e+07	1.63421e+07	1.92414e+07	1.70732e+07	2.82005e+07
6.377	391.198	1.62247e+07	2.00428e+07	1.93223e+07	2.11867e+07	1.54561e+07	1.45591e+07	1.68971e+07	1.51664e+07	2.52513e+07	2.14061e+07	2.30127e+07	2.42837e+07	2.26968e+07	2.02462e+07	2.35291e+07	1.86471e+07
6.422	433.114	3.28258e+07	1.98265e+07	1.57899e+07	1.03922e+07	1.9832e+07	1.84275e+07	1.35172e+07	4.00571e+07	1.37084e+07	1.25045e+07	2.44761e+07	2.26536e+07	1.93992e+07	3.15951e+07	1.55749e+07	2.43886e+07
6.443	395.156	3.50664e+06	1.54127e+07	2.25696e+06	2.13082e+06	4.56652e+06	2.57679e+06	2.26e+06	2.72508e+06	4.43033e+06	4.96086e+06	3.89989e+06	6.80455e+06	6.50944e+06	3.72509e+06	9.36788e+06	1.49803e+07
6.477	331.082	4.81166e+07	3.04929e+07	2.08771e+07	1.51264e+07	2.17032e+07	2.90412e+07	2.06602e+07	5.80715e+07	1.38187e+07	1.40642e+07	2.5606e+07	2.88035e+07	2.11884e+07	3.45805e+07	1.44847e+07	2.26679e+07
6.478	451.124	1.94783e+08	1.21831e+08	9.22715e+07	6.43262e+07	1.01781e+08	1.19993e+08	9.28571e+07	2.39168e+08	6.79252e+07	6.60954e+07	1.06608e+08	1.18232e+08	9.25659e+07	1.32657e+08	6.90582e+07	1.00875e+08
6.479	550.041	4.19743e+07	2.45404e+07	1.91614e+07	1.3406e+07	2.08442e+07	2.6456e+07	1.92266e+07	5.20378e+07	1.31615e+07	1.38365e+07	2.14352e+07	2.41871e+07	1.82273e+07	2.97267e+07	1.36303e+07	1.97651e+07
6.513	688.354	1.51366e+07	8.11938e+06	8.45338e+06	4.02822e+06	1.18567e+07	1.33038e+07	1.46145e+07	1.36262e+07	2.41289e+07	1.47944e+07	2.76843e+07	2.4643e+07	2.16123e+07	2.37496e+07	1.7434e+07	1.13654e+07
6.534	485.309	1.5006e+07	2.12711e+07	2.45697e+07	2.11484e+07	4.96268e+06	1.25813e+07	8.75885e+06	1.76278e+07	1.77939e+07	2.01675e+07	2.17721e+07	1.56101e+07	2.39573e+07	1.83102e+07	2.17351e+07	2.57388e+07
6.54	411.188	1.44897e+07	1.60081e+07	1.4043e+07	1.23869e+07	1.33275e+07	1.14347e+07	1.38865e+07	1.41036e+07	1.85838e+07	1.79804e+07	1.57856e+07	1.59198e+07	1.51309e+07	1.58861e+07	1.22979e+07	1.48488e+07
6.579	433.114	6.36796e+07	4.07479e+07	2.92151e+07	2.23168e+07	4.02335e+07	3.87744e+07	2.95713e+07	7.56069e+07	2.72787e+07	2.55739e+07	4.5373e+07	4.28167e+07	3.72006e+07	5.83602e+07	2.89172e+07	4.46375e+07
6.585	865.198	4.60858e+07	9.39652e+07	4.81911e+07	4.70691e+07	6.03749e+07	5.08852e+07	5.24132e+07	5.05764e+07	4.93172e+07	4.17378e+07	5.7451e+07	2.88085e+07	4.40472e+07	3.97893e+07	3.17136e+07	3.86517e+07
6.589	241.119	2.23632e+07	4.81324e+07	4.14758e+07	5.3482e+07	1.40414e+07	2.78649e+07	4.26302e+07	3.64066e+07	2.96384e+07	3.22744e+07	3.00531e+07	3.41073e+07	2.81391e+07	4.80307e+07	5.41692e+07	4.72562e+07
6.59	293.151	9.11059e+06	1.26654e+07	1.25934e+07	1.47261e+07	7.02289e+06	8.87219e+06	9.26697e+06	9.66784e+06	1.06922e+07	1.13462e+07	9.64852e+06	9.28024e+06	1.00964e+07	9.70251e+06	1.31525e+07	1.14572e+07
6.591	278.067	2.6059e+08	2.55964e+08	3.70324e+08	1.7318e+08	4.10375e+08	3.21472e+08	2.81435e+08	3.70006e+08	2.41731e+08	2.12096e+08	2.31249e+08	1.21004e+08	2.13366e+08	2.14643e+08	3.30788e+08	5.15757e+08
6.591	376.984	2.35749e+07	1.92955e+07	3.23669e+07	1.56054e+07	3.99133e+07	3.07029e+07	2.60975e+07	3.42801e+07	2.31165e+07	1.97392e+07	2.09538e+07	1.1591e+07	2.04661e+07	1.94229e+07	3.2222e+07	4.3174e+07
6.614	369.028	1.16854e+08	1.24883e+08	1.19521e+08	9.73539e+07	1.9616e+08	1.39571e+08	1.64419e+08	1.73698e+08	8.60257e+06	1.50383e+08	6.21048e+06	1.08164e+08	9.82937e+07	1.52428e+08	2.27526e+08	1.49026e+08
6.617	409.171	1.19557e+07	1.14651e+07	1.14273e+07	1.73151e+07	1.3519e+07	7.83895e+06	8.56106e+06	9.12319e+06	7.65894e+06	1.32789e+07	7.12351e+06	1.36027e+07	1.47802e+07	6.65789e+06	2.07852e+07	1.26751e+07
6.619	365.145	695535	860774	661465	525941	5.05357e+06	993732	2.72143e+06	1.70482e+06	1.98967e+06	3.99648e+07	499223	796119	1.06054e+07	1.22464e+06	1.82167e+07	607885
6.64	363.075	3.79187e+06	5.25352e+06	2.51297e+06	2.49161e+06	9.96869e+06	3.51655e+06	3.72313e+06	2.34932e+06	7.58409e+06	2.4381e+06	7.79228e+06	1.68345e+07	4.44237e+06	3.99433e+06	2.91336e+06	3.44766e+07
6.663	263.14	2.01358e+07	2.69154e+07	2.76077e+07	3.06403e+07	1.8147e+07	1.84513e+07	2.32857e+07	2.37062e+07	2.4999e+07	2.65285e+07	2.32219e+07	1.88891e+07	2.30504e+07	2.32179e+07	3.16477e+07	2.8353e+07
6.67	739.188	8.98721e+07	6.13538e+07	3.98226e+07	3.68098e+07	4.19517e+07	6.18277e+07	4.73124e+07	1.12549e+08	3.20798e+07	3.32597e+07	5.122e+07	5.46775e+07	4.08148e+07	5.53684e+07	2.50395e+07	4.16647e+07
6.727	489.173	9.96253e+06	1.59127e+07	1.55687e+06	1.89243e+07	3.51077e+06	7.35052e+06	7.34291e+06	3.36188e+06	1.68253e+07	511009	1.07155e+07	8.13768e+06	1.06661e+07	9.82216e+06	975376	339241
6.733	566.92	1.88346e+07	1.38915e+07	2.25753e+07	1.99444e+07	2.90262e+07	3.50795e+07	2.4148e+07	2.11498e+07	1.85371e+07	2.85683e+07	1.47958e+07	1.6167e+07	2.3064e+07	2.44226e+07	2.31088e+07	1.8727e+07
6.734	404.995	1.6737e+07	1.51508e+07	2.02381e+07	1.90997e+07	2.40055e+07	2.93242e+07	2.06556e+07	1.87739e+07	1.55548e+07	2.4877e+07	1.22735e+07	1.40341e+07	2.0791e+07	2.17783e+07	1.97705e+07	1.59539e+07
6.737	664.059	8.19245e+06	8.18842e+06	9.75651e+06	1.18976e+07	8.13142e+06	2.3316e+07	7.74425e+06	6.4781e+06	5.49304e+06	1.45749e+07	3.94545e+06	5.39575e+06	1.04713e+07	1.10401e+07	8.47235e+06	6.50079e+06
6.743	327.052	4.94413e+07	4.26226e+07	5.59066e+07	5.42229e+07	7.09677e+07	8.4322e+07	5.97143e+07	5.39833e+07	4.53683e+07	6.60441e+07	4.0785e+07	4.10572e+07	5.86381e+07	5.97793e+07	5.59777e+07	4.95072e+07
6.743	449.992	8.84344e+07	7.65619e+07	1.05588e+08	9.5601e+07	1.23614e+08	1.62498e+08	1.09019e+08	9.12483e+07	8.0628e+07	1.36157e+08	7.07274e+07	7.50334e+07	1.09283e+08	1.10611e+08	1.04904e+08	8.53571e+07
6.744	305.07	1.2504e+09	1.15542e+09	1.34341e+09	1.34018e+09	1.48836e+09	2.20775e+09	1.31319e+09	1.22048e+09	1.0129e+09	1.72351e+09	8.9549e+08	9.7493e+08	1.45805e+09	1.48776e+09	1.32034e+09	1.13889e+09
6.745	497.13	2.75462e+07	1.55952e+07	9.09868e+06	1.13849e+07	8.76622e+06	1.35683e+07	1.06799e+07	4.31675e+07	8.85356e+06	1.07771e+07	1.53984e+07	1.59102e+07	1.27058e+07	1.66669e+07	1.2231e+07	1.70856e+07
6.757	331.082	2.96672e+07	1.71136e+07	1.15611e+07	1.36281e+07	1.13798e+07	1.90654e+07	1.46412e+07	2.71205e+07	1.04616e+07	1.16622e+07	1.96738e+07	2.04255e+07	1.58394e+07	2.0178e+07	1.40945e+07	1.96994e+07
6.768	865.198	1.39656e+07	2.604e+07	1.09662e+07	1.49459e+07	1.67123e+07	1.56476e+07	1.61831e+07	1.58357e+07	1.65763e+07	1.093e+07	1.4296e+07	7.49644e+06	9.79895e+06	1.05471e+07	8.27112e+06	1.01624e+07
6.77	451.124	1.69047e+08	1.33523e+08	9.88362e+07	1.26477e+08	1.14056e+08	1.21314e+08	1.18191e+08	1.83491e+08	1.34852e+08	1.60946e+08	1.28411e+08	1.43868e+08	1.2388e+08	1.43278e+08	1.93753e+08	1.50985e+08
6.77	550.042	3.63617e+07	2.60188e+07	2.43062e+07	3.16672e+07	3.21202e+07	2.61905e+07	2.55742e+07	3.95892e+07	2.95319e+07	3.50112e+07	2.83323e+07	3.15218e+07	2.85243e+07	3.12132e+07	4.49164e+07	3.68885e+07
6.784	708.248	2.88248e+07	5.12608e+07	4.42639e+07	5.84189e+07	1.37003e+07	2.48279e+07	3.07436e+07	3.23869e+07	3.68398e+07	4.56918e+07	4.42216e+07	3.30117e+07	3.79005e+07	3.73441e+07	4.07517e+07	3.80579e+07
6.786	337.15	1.99234e+07	1.96195e+07	2.19231e+07	2.14159e+07	3.04399e+07	2.41638e+07	2.75683e+07	2.09715e+07	3.03821e+07	2.20248e+07	2.64526e+07	2.15559e+07	1.94413e+07	2.23376e+07	2.00156e+07	2.21521e+07
6.789	467.122	1.88543e+07	2.16561e+07	1.99501e+07	1.29003e+07	3.57542e+07	4.15787e+07	3.55981e+07	2.00345e+07	1.24535e+07	5.67712e+07	1.10775e+07	2.82107e+07	2.60016e+07	2.38464e+07	4.19275e+07	1.50518e+07
6.799	1153.26	3.13757e+07	4.37622e+07	3.70121e+07	2.77335e+07	4.53158e+07	3.65958e+07	3.53514e+07	4.35046e+07	2.44806e+07	2.26254e+07	4.00784e+07	2.33588e+07	2.75673e+07	2.15865e+07	2.08058e+07	2.4819e+07
6.814	499.252	2.60891e+07	2.65158e+07	6.00672e+06	2.40944e+07	2.33214e+07	2.57913e+07	2.2048e+07	9.14703e+06	6.44907e+07	2.96114e+06	3.91548e+07	3.47211e+07	4.1082e+07	3.12787e+07	4.74787e+06	1.69123e+06
6.823	421.114	4.40943e+06	724755	1.76352e+06	2.15666e+06	5.42985e+06	3.84454e+06	3.85744e+06	5.53067e+06	1.30872e+07	1.02313e+07	1.19277e+07	2.41248e+07	1.89388e+07	1.88794e+07	1.62514e+07	1.01687e+07
6.871	414.236	7.14186e+06	1.15338e+07	1.25542e+07	1.0085e+07	3.32171e+06	8.30766e+06	6.2897e+06	8.73898e+06	1.40382e+07	1.43813e+07	1.80263e+07	1.26405e+07	1.45004e+07	1.44598e+07	1.60158e+07	1.69963e+07
6.899	331.082	2.77834e+07	1.70159e+07	1.16734e+07	1.00962e+07	1.4723e+07	1.87915e+07	1.40361e+07	3.3813e+07	8.14093e+06	8.42416e+06	1.45518e+07	1.42548e+07	1.16121e+07	1.62663e+07	7.5017e+06	1.27223e+07
6.908	451.124	7.10643e+07	4.52812e+07	2.82151e+07	2.80815e+07	3.27615e+06	5.04365e+07	3.87409e+07	7.47332e+07	1.95343e+06	2.59013e+07	4.01979e+07	3.96619e+07	3.54608e+07	4.40211e+07	2.53156e+06	3.3933e+07
6.963	855.385	1.08756e+07	1.28441e+07	1.44456e+07	1.2358e+07	1.06589e+07	1.10386e+07	1.27507e+07	9.25777e+06	1.79902e+07	1.41827e+07	1.34371e+07	9.38801e+06	1.49876e+07	9.40204e+06	1.28454e+07	1.07688e+07
6.983	243.171	1.38026e+07	2.45638e+07	2.09426e+07	2.48877e+07	1.14118e+07	1.42349e+07	1.46904e+07	1.5967e+07	2.02608e+07	2.0643e+07	1.74465e+07	1.75632e+07	1.87417e+07	1.95117e+07	2.87764e+07	2.47332e+07
6.993	508.088	6.40751e+06	6.31804e+06	6.19476e+06	9.20699e+06	8.91753e+06	5.51697e+06	8.09781e+06	5.14572e+06	5.09055e+06	1.22087e+07	3.16431e+06	6.0975e+06	1.1506e+07	5.15842e+06	3.08193e+07	4.75046e+06
6.994	409.171	3.75506e+07	3.70412e+07	3.60804e+07	5.69864e+07	5.05075e+07	2.76316e+07	4.16791e+07	3.13239e+07	3.3702e+07	6.40957e+07	1.68964e+07	3.77046e+07	6.25272e+07	2.65016e+07	1.46542e+08	2.4856e+07
7.013	506.073	1.66759e+07	2.22e+06	1.70592e+07	3.4143e+07	1.69564e+06	1.75483e+06	1.09274e+07	6.96147e+06	2.28641e+07	201244	3.23093e+07	3.63505e+07	1.42785e+07	1.02176e+07	3.09625e+07	1.9296e+07
7.019	407.156	9.65451e+07	1.52128e+07	9.66413e+07	1.89903e+08	9.73954e+06	1.05788e+07	5.98096e+07	3.87902e+07	1.21436e+08	2.08246e+06	1.82121e+08	1.97848e+08	7.78094e+07	5.68379e+07	1.70445e+08	1.04561e+08
7.061	241.119	2.87521e+07	4.08762e+07	3.88955e+07	4.60084e+07	1.86906e+07	2.7108e+07	3.7374e+07	3.76954e+07	2.80604e+07	2.85129e+07	2.80374e+07	3.42029e+07	2.87603e+07	3.89199e+07	5.42657e+07	4.26342e+07
7.096	579.242	2.05437e+07	2.07842e+07	2.03274e+07	3.13345e+07	1.12299e+07	1.2684e+07	1.94792e+07	1.33131e+07	2.75549e+07	2.66034e+07	2.10901e+07	2.40494e+07	2.67169e+07	2.03134e+07	2.3792e+07	1.88981e+07
7.103	722.057	5.48135e+07	5.17189e+07	6.29475e+07	5.18133e+07	8.20164e+07	7.00618e+07	6.33625e+07	6.77482e+07	5.21998e+07	4.94944e+07	5.97256e+07	4.46962e+07	5.80416e+07	6.22084e+07	5.05797e+07	4.28296e+07
7.106	407.077	5.0842e+07	6.60066e+07	5.64787e+07	5.6203e+07	5.71617e+07	5.34303e+07	4.65411e+07	6.04508e+07	4.07141e+07	3.91276e+07	5.5247e+07	4.90233e+07	4.63551e+07	4.94699e+07	3.55755e+07	3.01258e+07
7.106	645.122	4.74353e+07	4.9023e+07	4.70492e+07	4.60136e+07	6.54277e+07	5.24501e+07	4.87575e+07	6.10681e+07	4.37306e+07	3.88484e+07	5.23347e+07	4.25947e+07	4.64832e+07	4.5713e+07	3.85901e+07	3.27848e+07
7.106	1208.19	8.68058e+07	1.23187e+08	8.32393e+07	9.21779e+07	7.65927e+07	9.16657e+07	5.95252e+07	9.10433e+07	5.43774e+07	5.40186e+07	8.92375e+07	8.01428e+07	6.93968e+07	7.95467e+07	4.85901e+07	3.66816e+07
7.107	577.135	3.55851e+09	4.1821e+09	3.60748e+09	3.60867e+09	3.98702e+09	3.67394e+09	3.15196e+09	4.11599e+09	2.6477e+09	2.52286e+09	3.67416e+09	3.00584e+09	3.1054e+09	3.27981e+09	2.41931e+09	2.03775e+09
7.107	1443.34	6.57405e+06	1.5965e+07	6.17981e+06	7.40852e+06	3.77149e+06	6.49683e+06	2.45513e+06	6.64252e+06	2.68264e+06	2.33056e+06	6.58495e+06	4.74757e+06	3.21285e+06	3.8859e+06	1.28389e+06	1.16483e+06
7.108	599.117	1.0724e+08	7.44068e+07	1.09967e+08	1.03634e+08	1.49367e+08	1.05559e+08	1.07048e+08	1.33404e+08	9.78265e+07	7.42748e+07	1.1871e+08	8.80025e+07	1.02258e+08	1.00051e+08	8.30601e+07	7.11607e+07
7.109	865.198	5.40462e+08	5.62507e+08	5.19274e+08	5.02514e+08	5.62473e+08	5.81813e+08	4.95348e+08	6.43204e+08	4.19033e+08	3.68423e+08	5.12303e+08	3.69254e+08	3.65549e+08	4.22355e+08	3.34874e+08	2.97514e+08
7.109	1155.28	1.55757e+08	2.91411e+08	1.63841e+08	1.77419e+08	1.1211e+08	1.49017e+08	9.53649e+07	1.68607e+08	7.99975e+07	7.90265e+07	1.62333e+08	1.48386e+08	9.76414e+07	1.32697e+08	6.23158e+07	5.06734e+07
7.11	1177.26	1.26726e+07	2.08694e+07	1.35405e+07	1.47348e+07	1.19437e+07	1.39883e+07	8.37176e+06	1.53668e+07	7.6231e+06	6.86851e+06	1.29079e+07	1.21347e+07	1.13612e+07	1.15026e+07	6.19129e+06	4.4365e+06
7.117	575.119	4.42844e+07	4.68004e+07	5.04342e+07	4.65167e+07	5.28469e+07	4.77053e+07	4.69258e+07	5.59681e+07	3.67818e+07	3.56485e+07	4.51888e+07	4.002e+07	4.26167e+07	4.41892e+07	3.19578e+07	2.64186e+07
7.128	572.2	1.44393e+07	1.98333e+07	1.95493e+07	1.99845e+07	1.32153e+07	1.13194e+07	1.70053e+07	1.17344e+07	1.9289e+07	2.06794e+07	1.60521e+07	1.48864e+07	1.93896e+07	1.49865e+07	1.80112e+07	1.63334e+07
7.161	403.162	2.24852e+07	9.07105e+06	1.03064e+07	1.02515e+07	2.84549e+07	2.47529e+07	2.42253e+07	2.47275e+07	9.50689e+06	1.36893e+07	1.48788e+07	9.59372e+06	1.3213e+07	1.83243e+07	9.10351e+06	1.00597e+07
7.166	165.056	3.31701e+06	7.66052e+07	7.17567e+07	8.38617e+07	1.74924e+07	1.16584e+07	2.0387e+07	1.31253e+07	2.50702e+07	1.23622e+07	3.29171e+07	3.47236e+07	1.65736e+07	3.12255e+07	6.23167e+07	4.39006e+07
7.17	309.978	758905	1.23974e+07	1.90248e+07	1.70441e+07	4.51894e+06	2.74833e+06	5.647e+06	2.64675e+06	5.47794e+06	2.85675e+06	7.38658e+06	8.15179e+06	4.3975e+06	7.0367e+06	1.50909e+07	1.11781e+07
7.191	409.171	1.44255e+07	3.84756e+07	5.63444e+07	1.99208e+07	5.60173e+07	3.56787e+07	4.51449e+07	2.87635e+07	5.50466e+07	1.38077e+07	1.17808e+07	2.73899e+07	1.9497e+07	3.72591e+07	5.83559e+06	3.18884e+07
7.199	364.187	1.83379e+07	2.12832e+07	1.89113e+07	2.09757e+07	1.21445e+07	1.76412e+07	2.03271e+07	1.95367e+07	1.71699e+07	2.22723e+07	2.10168e+07	1.71855e+07	2.1954e+07	2.07762e+07	2.03368e+07	1.90709e+07
7.251	719.301	9.47077e+06	1.30033e+07	8.7653e+06	9.79472e+06	1.05925e+07	9.5607e+06	1.02487e+07	1.04863e+07	1.35703e+07	1.03318e+07	1.28034e+07	1.18173e+07	1.24848e+07	1.41454e+07	1.17513e+07	1.32407e+07
7.332	739.188	6.94502e+07	4.52099e+07	2.82668e+07	2.25863e+07	3.07141e+07	3.9874e+07	2.62407e+07	8.33637e+07	1.8973e+07	2.14381e+07	3.37165e+07	4.21038e+07	2.79684e+07	4.24885e+07	2.01661e+07	2.90877e+07
7.336	502.242	1.29023e+07	2.96399e+06	5.1073e+06	1.31646e+06	1.78443e+07	1.64788e+07	1.36427e+07	1.36014e+07	1.94655e+07	8.83114e+06	2.0514e+07	9.56186e+06	1.02429e+07	1.30031e+07	4.21577e+06	3.78424e+06
7.344	361.056	7.47722e+06	1.38111e+07	1.59838e+07	1.45489e+07	1.66849e+07	1.38711e+07	1.44349e+07	1.16791e+07	1.38385e+07	1.45168e+07	1.30343e+07	1.03267e+07	1.31157e+07	1.8919e+07	2.70712e+07	1.64187e+07
7.354	561.195	5.28272e+07	5.76782e+07	1.15865e+08	6.33249e+07	3.08301e+07	5.21578e+07	3.53378e+07	8.67036e+07	3.90768e+07	1.0294e+08	4.84502e+07	3.54589e+07	5.62357e+07	4.51338e+07	9.04182e+07	1.09653e+08
7.363	307.086	2.40736e+07	2.36329e+07	2.02292e+07	3.57879e+07	2.39487e+07	2.68612e+07	1.91306e+07	1.69474e+07	1.4119e+07	3.32536e+07	1.83872e+07	2.1339e+07	2.3896e+07	2.13604e+07	2.77981e+07	1.78314e+07
7.411	721.177	3.81463e+07	2.84804e+07	1.90666e+07	1.56618e+07	2.61133e+07	2.45524e+07	1.70489e+07	4.36289e+07	1.76184e+07	1.73813e+07	3.24704e+07	3.56941e+07	2.48413e+07	3.996e+07	2.26507e+07	3.13693e+07
7.444	577.135	8.45836e+07	7.29243e+07	1.15592e+08	8.35703e+07	1.23688e+08	1.21279e+08	1.0384e+08	1.05957e+08	7.56509e+07	8.13394e+07	7.96868e+07	3.9348e+07	8.51368e+07	1.25577e+08	9.57776e+07	5.79318e+07
7.535	326.208	5.00562e+07	7.64007e+07	7.71804e+07	8.50113e+07	1.05275e+07	4.31719e+07	1.928e+07	6.2674e+07	3.51853e+07	5.86119e+07	5.12284e+07	4.31274e+07	5.95264e+07	5.80891e+07	6.38849e+07	8.83102e+07
7.538	431.204	8.63114e+07	5.79083e+07	7.82026e+07	4.89524e+07	6.48458e+07	7.95042e+07	6.08051e+07	8.36241e+07	1.0865e+08	8.72323e+07	1.07375e+08	8.27539e+07	9.65494e+07	8.46802e+07	6.49198e+07	6.51213e+07
7.56	357.214	2.03786e+07	3.90549e+07	3.59116e+07	3.79917e+07	6.66538e+06	1.96766e+07	1.45443e+07	3.25772e+07	1.86338e+07	3.08964e+07	2.86941e+07	1.79605e+07	2.69485e+07	2.77748e+07	2.74745e+07	3.69778e+07
7.585	451.124	7.7349e+06	7.24829e+06	3.929e+06	4.74048e+06	1.94856e+07	1.72853e+07	1.08203e+07	1.10699e+07	5.74797e+06	9.6595e+06	9.65814e+06	9.14717e+06	1.05311e+07	9.29615e+06	1.03582e+07	6.31331e+06
7.6	699.25	2.25287e+06	1.85153e+07	1.70331e+07	4.35748e+06	1.1188e+07	7.13438e+06	6.26592e+06	5.37938e+06	1.00822e+07	1.51569e+06	3.5335e+06	8.59528e+06	3.74639e+06	9.64079e+06	1.58857e+06	6.75066e+06
7.607	409.171	3.94285e+07	1.28264e+08	1.7232e+08	5.31666e+07	1.70753e+08	7.25102e+07	1.00008e+08	8.06658e+07	1.30182e+08	3.05439e+07	5.23736e+07	8.83505e+07	5.11556e+07	1.01218e+08	2.23776e+07	8.52788e+07
7.608	739.188	6.01449e+07	3.69606e+07	2.55824e+07	2.8013e+07	2.74293e+07	4.35357e+07	3.03879e+07	5.59742e+07	2.35885e+07	2.69411e+07	3.96726e+07	4.20695e+07	3.11676e+07	4.46956e+07	2.41546e+07	3.85214e+07
7.622	302.151	9.34848e+06	2.28188e+07	2.22943e+07	3.22611e+07	2.44371e+06	1.0254e+07	9.37865e+06	1.54602e+07	1.15777e+07	1.3639e+07	1.06916e+07	8.81868e+06	1.08887e+07	1.24366e+07	1.99444e+07	2.09427e+07
7.631	777.603	3.59513e+07	3.57931e+07	3.56633e+07	3.81745e+07	3.24792e+07	3.60867e+07	2.98363e+07	4.26005e+07	2.45984e+07	2.46472e+07	3.15261e+07	3.58787e+07	4.08116e+07	3.92702e+07	2.79016e+07	1.84176e+07
7.632	205.051	2.09307e+07	2.23454e+07	2.10047e+07	2.35629e+07	2.42889e+07	2.12677e+07	1.91575e+07	2.36261e+07	1.7882e+07	1.59171e+07	2.17122e+07	2.08996e+07	2.13786e+07	2.43059e+07	1.83939e+07	1.3266e+07
7.633	579.15	8.0963e+08	1.03676e+09	7.60485e+08	9.33047e+08	6.75986e+08	6.96698e+08	5.58341e+08	8.52618e+08	5.0223e+08	5.71727e+08	7.23883e+08	7.75713e+08	8.29032e+08	8.86374e+08	5.27388e+08	4.63813e+08
7.633	601.133	2.1787e+07	2.28275e+07	1.89975e+07	2.12682e+07	2.25596e+07	2.09622e+07	1.7404e+07	2.50148e+07	1.45582e+07	1.61668e+07	1.95551e+07	2.30094e+07	2.2576e+07	2.37505e+07	1.50738e+07	1.27175e+07
7.634	869.23	1.3976e+07	2.74093e+07	1.28168e+07	1.8895e+07	7.29313e+06	1.36661e+07	7.89396e+06	1.31118e+07	5.77405e+06	9.0872e+06	1.69745e+07	1.84216e+07	1.73437e+07	1.72014e+07	7.8669e+06	4.93319e+06
7.636	630.066	2.88696e+07	2.97856e+07	2.73782e+07	2.64584e+07	3.09586e+07	2.77756e+07	2.46348e+07	3.05476e+07	2.11115e+07	2.14854e+07	2.88174e+07	2.74659e+07	2.81321e+07	2.8603e+07	2.29395e+07	1.84374e+07
7.636	632.563	4.53422e+07	2.35219e+07	4.38134e+07	3.84277e+07	4.48305e+07	4.43874e+07	3.99845e+07	5.0734e+07	3.36658e+07	3.26377e+07	3.96402e+07	4.34966e+07	4.52112e+07	4.5966e+07	3.43417e+07	3.03061e+07
7.637	777.101	5.42352e+07	3.92538e+07	4.84315e+07	4.3446e+07	5.21336e+07	4.92077e+07	4.57811e+07	5.48964e+07	3.71217e+07	4.18231e+07	4.95576e+07	5.43619e+07	5.59909e+07	5.79191e+07	4.04996e+07	3.22832e+07
7.637	944.122	4.05578e+07	2.9803e+07	3.93473e+07	3.8298e+07	5.2101e+07	4.45614e+07	4.06861e+07	4.92486e+07	3.56439e+07	3.49436e+07	4.11719e+07	4.5681e+07	4.34939e+07	3.67946e+07	3.79541e+07	3.01466e+07
7.642	221.082	3.56998e+07	4.06618e+07	3.50991e+07	3.88858e+07	4.19222e+07	3.47664e+07	3.28308e+07	4.03688e+07	2.77986e+07	2.90393e+07	3.61873e+07	3.57663e+07	4.15141e+07	4.2698e+07	3.05351e+07	2.38059e+07
7.642	1212.22	3.86127e+07	5.12809e+07	3.53502e+07	3.89221e+07	2.6145e+07	3.68321e+07	2.56125e+07	3.89158e+07	2.01131e+07	2.61844e+07	3.46252e+07	3.192e+07	3.98169e+07	4.41493e+07	2.20747e+07	1.68466e+07
7.643	245.082	2.7972e+08	3.11834e+08	2.66801e+08	2.78977e+08	3.19209e+08	3.10109e+08	2.70552e+08	3.13223e+08	2.27064e+08	2.15368e+08	3.18202e+08	2.86345e+08	2.88233e+08	3.19251e+08	2.3508e+08	2.08489e+08
7.643	289.072	1.30543e+10	1.35951e+10	1.23227e+10	1.30265e+10	1.45336e+10	1.24157e+10	1.15732e+10	1.44619e+10	1.08015e+10	1.05054e+10	1.24099e+10	1.25604e+10	1.33338e+10	1.38117e+10	1.07299e+10	8.7935e+09
7.643	922.141	1.88583e+08	1.37733e+08	1.79066e+08	1.92095e+08	1.86214e+08	1.88392e+08	1.53967e+08	2.08226e+08	1.32033e+08	1.453e+08	1.77512e+08	1.7942e+08	1.90443e+08	1.81154e+08	1.36374e+08	1.15884e+08
7.643	1212.22	3.80034e+07	4.59765e+07	3.76836e+07	4.36241e+07	2.82757e+07	3.7496e+07	2.53773e+07	3.9986e+07	2.11493e+07	2.79693e+07	3.80258e+07	4.07769e+07	4.1025e+07	4.56218e+07	2.25265e+07	1.87645e+07
7.644	357.059	2.40076e+08	1.84006e+08	2.33849e+08	1.89321e+08	3.14938e+08	2.16181e+08	2.44276e+08	2.68928e+08	2.21404e+08	1.784e+08	1.81545e+08	2.17788e+08	2.30033e+08	2.15423e+08	2.03879e+08	5.58702e+07
7.644	632.062	7.43708e+08	7.45708e+08	7.30034e+08	7.25845e+08	8.49706e+08	7.15603e+08	6.65131e+08	8.75773e+08	6.39726e+08	6.37763e+08	6.64282e+08	7.36497e+08	7.73698e+08	7.63144e+08	6.15687e+08	4.73548e+08
7.644	922.141	1.57357e+08	1.54393e+08	1.42202e+08	1.57049e+08	1.43984e+08	1.44748e+08	1.18283e+08	1.59377e+08	9.85097e+07	1.15385e+08	1.48159e+08	1.26413e+08	1.56517e+08	1.57917e+08	1.09987e+08	8.77319e+07
7.645	388.996	1.11334e+08	7.68167e+07	1.12354e+08	9.55673e+07	1.6565e+08	1.09242e+08	1.1531e+08	1.4083e+08	9.57536e+07	7.65298e+07	9.92835e+07	9.80469e+07	9.79408e+07	1.20133e+08	1.04978e+08	9.50699e+07
7.645	632.062	5.81664e+08	6.10586e+08	5.50373e+08	5.49043e+08	6.26959e+08	5.93875e+08	5.08321e+08	6.24558e+08	4.51212e+08	4.41553e+08	5.29233e+08	5.61685e+08	5.88046e+08	6.07122e+08	4.9178e+08	3.56765e+08
7.647	335.077	3.76832e+07	3.43009e+07	3.83309e+07	3.66562e+07	4.59654e+07	3.68634e+07	4.12791e+07	4.53321e+07	3.626e+07	3.66293e+07	3.8698e+07	3.98076e+07	4.02902e+07	4.55723e+07	3.36084e+07	2.89408e+07
7.647	419.029	4.48111e+07	3.5142e+07	5.38358e+07	4.63787e+07	7.987e+07	4.98351e+07	6.44864e+07	5.94122e+07	5.40637e+07	5.55131e+07	5.94926e+07	6.15138e+07	4.89704e+07	5.4933e+07	5.09613e+07	4.74212e+07
7.648	577.135	3.10551e+07	4.64054e+07	3.0377e+07	3.20647e+07	1.44451e+07	3.41045e+07	1.24452e+07	1.55151e+07	9.52164e+06	1.24142e+07	2.6032e+07	3.58735e+07	3.86865e+07	3.87868e+07	1.26367e+07	8.63287e+06
7.649	390.996	6.88901e+07	5.29652e+07	8.8037e+07	6.35662e+07	1.26123e+08	8.11412e+07	8.05546e+07	1.06616e+08	7.58582e+07	6.3134e+07	4.67672e+07	7.37019e+07	7.6765e+07	6.79961e+07	7.79188e+07	6.57572e+07
7.65	433.994	5.74857e+08	4.86374e+08	7.37966e+08	5.5603e+08	1.14909e+09	7.33498e+08	7.20393e+08	8.93477e+08	7.32414e+08	6.82718e+08	7.37073e+08	6.30105e+08	6.86561e+08	6.82148e+08	7.20418e+08	6.00629e+08
7.651	311.054	3.06907e+08	2.34863e+08	3.06598e+08	2.41363e+08	4.11266e+08	2.88192e+08	3.06159e+08	3.37641e+08	2.84937e+08	2.34626e+08	2.38894e+08	2.84842e+08	3.04117e+08	2.8272e+08	2.64446e+08	1.09302e+08
7.653	434.997	7.07708e+07	5.9677e+07	9.15017e+07	6.90116e+07	1.49336e+08	1.07027e+08	1.15751e+08	9.66603e+07	9.93009e+07	8.6511e+07	1.01734e+08	9.31843e+07	8.93336e+07	9.60703e+07	9.50272e+07	8.24093e+07
7.658	287.056	1.67588e+08	1.55585e+08	1.58762e+08	1.54259e+08	1.97178e+08	1.65548e+08	1.52131e+08	1.80094e+08	1.41473e+08	1.38807e+08	1.60277e+08	1.58484e+08	1.66449e+08	1.73937e+08	1.4222e+08	1.16502e+08
7.683	579.15	1.54251e+08	1.73517e+08	7.52278e+08	9.16412e+08	6.59551e+08	6.76716e+08	5.48299e+08	8.46322e+08	4.92341e+08	5.58245e+08	7.03811e+08	7.58449e+08	8.0936e+08	8.67442e+08	5.16044e+08	4.56777e+08
7.695	1153.26	7.44002e+07	9.52401e+07	7.92602e+07	7.87784e+07	8.2848e+07	9.22722e+07	6.94791e+07	1.01792e+08	6.84357e+07	5.60352e+07	8.15059e+07	5.50369e+07	4.76791e+07	5.58142e+07	4.09895e+07	4.14497e+07
7.722	427.182	4.92434e+07	3.13052e+07	2.1888e+07	4.22452e+07	4.82383e+07	3.28767e+07	2.70071e+07	2.40198e+07	4.05723e+07	3.16193e+07	2.54706e+07	4.64105e+07	4.76869e+07	3.54066e+07	7.11379e+07	6.72918e+07
7.726	308.078	1.14922e+08	6.65327e+07	7.82226e+07	8.83001e+07	1.02098e+08	8.69966e+07	1.01666e+08	8.40043e+07	5.30908e+07	6.97364e+07	3.77219e+07	4.09375e+07	6.99085e+07	5.27911e+07	4.18764e+07	8.33749e+07
7.728	381.176	4.55173e+07	7.32813e+07	5.28123e+07	5.46364e+07	1.1774e+08	7.76167e+07	6.20387e+07	5.75044e+07	9.28331e+07	7.61996e+07	6.24812e+07	6.49468e+07	1.11537e+08	8.56434e+07	1.65052e+08	7.18739e+07
7.743	421.114	8.59225e+06	734110	2.30368e+06	3.16142e+06	7.81813e+06	6.04322e+06	4.97654e+06	8.02414e+06	1.92526e+07	1.67663e+07	1.95105e+07	4.05358e+07	3.28783e+07	3.45689e+07	2.50821e+07	1.52893e+07
7.88	713.348	1.97767e+07	9.35804e+06	2.27865e+07	9.19951e+06	2.80653e+07	2.03667e+07	1.76775e+07	2.07981e+07	1.87472e+07	3.53828e+07	1.94661e+07	1.57809e+07	2.15575e+07	1.56677e+07	2.88151e+07	2.85185e+07
7.974	381.176	1.14972e+08	6.02694e+07	7.52381e+07	1.01954e+08	9.8921e+07	8.20873e+07	1.02126e+08	7.15008e+07	1.33657e+08	8.16533e+07	9.71366e+07	1.14002e+08	1.20032e+08	4.90001e+07	4.36648e+07	1.66062e+08
7.98	720.159	7.83793e+07	1.03885e+08	8.22436e+07	8.37115e+07	8.33441e+07	9.35059e+07	7.07797e+07	1.0036e+08	6.51537e+07	5.43769e+07	7.5811e+07	5.25794e+07	4.76716e+07	5.17422e+07	3.82478e+07	3.89661e+07
8.05	327.135	1.38243e+07	2.06677e+07	2.23794e+07	2.43155e+07	8.20056e+06	1.2633e+07	1.14036e+07	1.63999e+07	1.93106e+07	1.91258e+07	1.77108e+07	1.62521e+07	1.9585e+07	1.68717e+07	2.29767e+07	1.96958e+07
8.086	577.135	1.1858e+08	9.28374e+07	1.35594e+08	1.06017e+08	1.95748e+08	1.91263e+08	1.92586e+08	1.40644e+08	9.76266e+07	1.14241e+08	1.11059e+08	5.27643e+07	1.06263e+08	1.59605e+08	1.14099e+08	8.61995e+07
8.109	573.104	5.17889e+06	6.32255e+06	1.75952e+06	3.10447e+06	6.1433e+06	3.3086e+06	3.89636e+06	4.92269e+06	1.27532e+07	1.39379e+07	2.08423e+07	4.79705e+07	1.83123e+07	1.99908e+07	1.51991e+07	7.56208e+06
8.131	707.162	4.85136e+06	189374	1.21339e+06	1.21433e+06	8.47718e+06	3.59053e+06	5.86911e+06	5.09083e+06	1.55995e+07	1.03041e+07	1.0379e+07	2.20448e+07	2.11036e+07	2.6145e+07	2.4274e+07	1.06714e+07
8.148	403.198	3.85056e+07	4.53442e+07	5.62296e+07	5.06156e+07	1.57496e+07	3.8559e+07	2.72271e+07	4.30661e+07	3.44914e+07	4.06094e+07	3.90537e+07	3.57007e+07	4.59704e+07	3.82939e+07	4.05132e+07	4.01216e+07
8.204	202.108	672202	2.0608e+07	2.66055e+07	2.08945e+07	1.90166e+06	751511	1.25183e+07	1.40222e+06	2.15442e+07	5.12824e+06	1.69123e+07	2.06076e+07	6.82166e+06	5.61669e+07	5.72568e+07	4.12084e+07
8.264	409.171	4.02171e+07	1.01653e+08	1.34516e+08	5.85344e+07	1.49832e+08	7.9582e+07	9.31243e+07	8.45224e+07	9.8955e+07	5.28643e+07	3.95173e+07	7.05433e+07	6.688e+07	7.92034e+07	7.31997e+07	7.1985e+07
8.273	508.088	7.83818e+06	1.94638e+07	2.72774e+07	1.08094e+07	2.99909e+07	1.58476e+07	1.9639e+07	1.63016e+07	1.92226e+07	1.01418e+07	7.29133e+06	1.40131e+07	1.3198e+07	1.58732e+07	1.44882e+07	1.40751e+07
8.748	275.104	5.68259e+07	9.29086e+07	8.03427e+07	1.10598e+08	2.79628e+07	4.52896e+07	4.53295e+07	6.8257e+07	6.08966e+07	6.02425e+07	6.09649e+07	7.16474e+07	5.52812e+07	6.55983e+07	9.55819e+07	8.63117e+07
8.77	561.14	2.85466e+07	3.10222e+07	1.85482e+07	2.94188e+07	2.51051e+07	2.30855e+07	2.17429e+07	2.48061e+07	1.38931e+07	2.19661e+07	2.87057e+07	2.53254e+07	1.93284e+07	2.09543e+07	1.17039e+07	1.77207e+07
8.884	864.19	7.11425e+07	1.00385e+08	1.01246e+08	7.93906e+07	8.15759e+07	9.34054e+07	7.10951e+07	9.97805e+07	6.57571e+07	5.13073e+07	8.60142e+07	6.04519e+07	5.44815e+07	4.45564e+07	3.59979e+07	4.0907e+07
9.156	277.156	2.07788e+07	3.75471e+07	3.46938e+07	4.57906e+07	2.01594e+07	2.05444e+07	2.83425e+07	2.59323e+07	2.90338e+07	3.0708e+07	2.51833e+07	2.27413e+07	2.55833e+07	2.62732e+07	4.09105e+07	3.70377e+07
9.201	378.167	4.02968e+07	4.81571e+07	4.24756e+07	5.73748e+07	4.16523e+07	3.89859e+07	5.37749e+07	4.22253e+07	2.51544e+07	5.08096e+07	3.54811e+07	2.62802e+07	4.08826e+07	3.47701e+07	4.2698e+07	3.92904e+07
9.237	931.449	2.92726e+07	2.70745e+07	3.26102e+07	1.89363e+07	3.16763e+07	3.63167e+07	2.6759e+07	2.65557e+07	6.4108e+07	4.50782e+07	6.10724e+07	4.48145e+07	4.898e+07	4.37713e+07	4.92663e+07	3.83427e+07
9.287	720.159	9.82828e+07	1.42018e+08	1.10339e+08	1.05695e+08	1.13999e+08	1.30839e+08	9.11484e+07	1.39328e+08	8.11389e+07	6.88698e+07	1.01991e+08	7.01318e+07	6.57932e+07	7.1238e+07	5.61312e+07	5.26302e+07
9.287	865.199	1.41538e+07	1.56552e+07	2.56091e+09	8.48176e+06	1.10541e+07	3.59689e+08	2.13483e+09	1.89606e+09	1.08768e+07	7.47726e+06	1.53263e+08	9.98618e+06	5.79891e+07	1.23857e+07	7.07206e+06	1.35909e+09
9.297	353.033	3.85016e+07	3.73508e+07	2.1475e+07	2.6748e+07	4.39181e+07	3.36947e+07	4.33818e+07	3.47534e+07	3.31713e+06	5.75973e+07	1.50457e+06	2.8435e+07	2.86242e+07	3.94876e+07	5.81592e+07	5.08284e+07
9.34	866.202	8.78813e+06	1.80433e+07	1.01854e+09	9.92722e+08	1.166e+09	1.14771e+08	2.10943e+07	1.84602e+07	7.13432e+08	7.00555e+08	9.1616e+08	7.72037e+08	7.50288e+08	7.68446e+08	2.93106e+06	5.3162e+08
9.395	867.204	2.56127e+08	3.27905e+08	2.80707e+08	2.9049e+08	3.32005e+08	3.0736e+08	2.39326e+08	3.32886e+08	2.00117e+08	1.95495e+08	2.75202e+08	2.15663e+08	2.22508e+08	2.27245e+08	1.84702e+08	1.46487e+08
9.4	919.113	8.89996e+07	1.02357e+08	9.77916e+07	8.62004e+07	1.17983e+08	1.10252e+08	8.32483e+07	1.17849e+08	7.43052e+07	6.85888e+07	9.6052e+07	7.6775e+07	7.89137e+07	7.86574e+07	6.68409e+07	5.0768e+07
9.412	1298.8	5.40185e+06	1.50639e+07	5.87751e+06	7.95205e+06	2.89044e+06	5.69649e+06	1.93835e+06	4.69063e+06	1.363e+06	1.93812e+06	4.11132e+06	3.20774e+06	2.20029e+06	2.97429e+06	676173	373922
9.422	865.199	2.45904e+09	3.04768e+09	2.72057e+09	2.69659e+09	3.10529e+09	2.84408e+09	2.2704e+09	3.08033e+09	1.99184e+09	1.90607e+09	2.55884e+09	2.04622e+09	2.10778e+09	2.06065e+09	1.69699e+09	1.43102e+09
9.434	863.183	2.31209e+07	2.97677e+07	2.46764e+07	2.46234e+07	2.52949e+07	2.63024e+07	1.82518e+07	2.69075e+07	1.76966e+07	1.78518e+07	2.49172e+07	1.97562e+07	2.02522e+07	1.8209e+07	1.56712e+07	1.31018e+07
9.636	593.151	2.69596e+07	2.63876e+07	2.44111e+06	4.76036e+07	3.20921e+07	3.86683e+07	2.24637e+07	1.35226e+07	5.57128e+07	4.5548e+07	2.61789e+06	5.04162e+06	1.78435e+07	2.95968e+07	5.54654e+06	2.58836e+07
9.647	598.321	4.75389e+07	2.6367e+07	6.42306e+07	2.57614e+07	8.0427e+07	6.22114e+07	4.61732e+07	6.53535e+07	4.63648e+07	9.00389e+07	6.33592e+07	4.25838e+07	6.48449e+07	4.57649e+07	8.3565e+07	8.49978e+07
9.666	782.369	3.14022e+07	3.2132e+07	4.57725e+07	3.24065e+07	8.74459e+06	2.76506e+07	1.50999e+07	3.3886e+07	4.64907e+07	5.02077e+07	5.28555e+07	2.86134e+07	4.47271e+07	2.96883e+07	3.40625e+07	4.2246e+07
9.707	574.252	7.07793e+07	3.29053e+07	5.59812e+07	2.41368e+07	1.02578e+08	1.03056e+08	7.76376e+07	8.8438e+07	9.67732e+07	6.90312e+07	9.88404e+07	6.58332e+07	7.22208e+07	8.58416e+07	4.89638e+07	4.03334e+07
9.781	860.412	2.40013e+07	3.57693e+07	3.38981e+07	3.22915e+07	1.70368e+07	2.6145e+07	2.76447e+07	1.95332e+07	4.74586e+07	3.71574e+07	3.28058e+07	3.60805e+07	5.30632e+07	4.60698e+07	6.28984e+07	4.95868e+07
9.857	577.135	1.56587e+07	4.20118e+07	1.64846e+07	1.57102e+07	1.96973e+07	1.54246e+07	1.59294e+07	1.75102e+07	1.80031e+07	1.59434e+07	2.1671e+07	1.14659e+07	1.67404e+07	1.54761e+07	1.17134e+07	1.51844e+07
9.97	358.093	2.86142e+08	2.1785e+08	1.2098e+08	3.55995e+08	1.93399e+08	2.43824e+08	1.83952e+08	1.60326e+08	5.95403e+07	1.87208e+08	8.87647e+07	3.41229e+08	1.47286e+08	1.55325e+08	1.16546e+08	1.29159e+08
9.972	457.01	6.03057e+07	4.10082e+07	2.59701e+07	7.07804e+07	4.13916e+07	5.29749e+07	3.99908e+07	3.21693e+07	1.17435e+07	4.06743e+07	1.80676e+07	7.20549e+07	3.08142e+07	3.19851e+07	2.44259e+07	2.72155e+07
10.044	391.161	1.00011e+07	1.60924e+06	4.9328e+06	1.28947e+07	1.42901e+06	1.16753e+06	6.64687e+06	4.73144e+06	2.01893e+07	1.07275e+07	1.70661e+07	3.50608e+07	1.14396e+07	1.20283e+07	5.61752e+07	1.38415e+07
10.046	245.093	8.30254e+06	2.41657e+07	1.30467e+07	1.07359e+07	3.63633e+07	1.73319e+07	4.06597e+07	1.36056e+07	2.14427e+07	4.43101e+06	2.63885e+07	1.86391e+07	2.48954e+07	4.4828e+07	3.5793e+06	1.31175e+07
10.136	1052.44	2.28686e+07	3.09437e+07	4.14543e+07	3.63829e+07	6.49348e+06	2.11346e+07	1.4004e+07	2.64049e+07	2.35039e+07	3.06951e+07	2.82354e+07	1.93772e+07	3.18987e+07	2.54134e+07	2.39387e+07	2.85937e+07
10.199	403.198	1.08393e+07	2.74921e+07	2.15094e+07	2.89343e+07	5.12027e+06	1.14711e+07	1.06224e+07	1.45776e+07	1.33654e+07	1.57833e+07	1.33363e+07	1.0791e+07	1.40528e+07	1.77494e+07	2.23033e+07	2.26962e+07
10.223	1154.26	3.10786e+08	3.55585e+08	3.31163e+08	3.27452e+08	3.65426e+08	3.68486e+08	2.76465e+08	3.78729e+08	2.65928e+08	6.45079e+06	2.89035e+08	2.09963e+08	2.38809e+08	2.39039e+08	1.89476e+08	1.64004e+08
10.24	357.214	1.26117e+07	7.4965e+06	6.52741e+06	4.8185e+06	4.2769e+07	2.6145e+07	3.37832e+07	1.20599e+07	3.07856e+07	1.78517e+07	3.31055e+07	1.87467e+07	2.2388e+07	2.19648e+07	1.60944e+07	7.83878e+06
10.27	1153.26	1.11703e+09	1.18705e+09	1.17015e+09	1.1894e+09	1.24628e+09	1.26229e+09	9.52631e+08	1.32677e+09	9.17136e+08	8.00857e+08	1.02259e+09	7.56473e+08	8.01448e+08	8.12995e+08	6.61604e+08	5.58144e+08
10.345	1008.22	4.64922e+07	4.76175e+07	4.98158e+07	5.49267e+07	4.43686e+07	6.85315e+07	4.5549e+07	4.60141e+07	3.67408e+07	3.17841e+07	5.23259e+07	3.00256e+07	2.73992e+07	2.76859e+07	2.29039e+07	2.27841e+07
10.349	277.156	2.1518e+07	2.43975e+07	2.42888e+07	2.65645e+07	2.12558e+07	2.21658e+07	2.31513e+07	2.35333e+07	3.29934e+07	2.76833e+07	2.49544e+07	2.02243e+07	2.55224e+07	2.4456e+07	2.81789e+07	2.31379e+07
10.446	435.187	423699	343564	628168	424791	775512	1.4058e+06	1.48086e+06	631213	3.47428e+07	726330	1.368e+07	1.41313e+07	1.35416e+06	1.27664e+06	937762	3.17453e+07
10.522	1153.26	2.2622e+08	2.10008e+08	2.5442e+08	2.55068e+08	2.96376e+08	2.60592e+08	2.21256e+08	2.65454e+08	1.66563e+08	1.67462e+08	2.16142e+08	1.51135e+08	1.69483e+08	1.76117e+08	1.42749e+08	1.06575e+08
10.649	865.199	2.225e+08	2.76513e+08	2.18035e+08	1.93363e+08	2.45939e+08	2.51848e+08	1.8321e+08	2.69949e+08	1.80977e+08	1.60699e+08	2.23432e+08	1.73528e+08	1.69359e+08	1.89353e+08	1.38185e+08	1.22244e+08
10.662	1441.33	3.91343e+08	4.3073e+08	3.94451e+08	4.2478e+08	4.22073e+08	3.95706e+08	3.36403e+08	4.70943e+08	3.68558e+08	2.76849e+08	3.51644e+08	2.52443e+08	2.08116e+08	2.37233e+08	2.60917e+08	1.95599e+08
10.737	864.191	1.83392e+08	1.82173e+08	1.84939e+08	1.9334e+08	2.09044e+08	2.23738e+08	1.72068e+08	2.40925e+08	1.44732e+08	1.13468e+08	1.79504e+08	1.31568e+08	9.25829e+07	1.11849e+08	6.94925e+06	6.8567e+06
10.861	340.188	1.94029e+07	1.78738e+07	1.41983e+07	1.48813e+07	3.58446e+07	2.3699e+07	2.7218e+07	2.2661e+07	2.35556e+07	2.01338e+07	2.44285e+07	2.17687e+07	2.00321e+07	2.39859e+07	2.00651e+07	1.9515e+07
10.911	437.202	1.97313e+06	1.27994e+06	1.05892e+06	1.1959e+06	1.49078e+06	2.27174e+06	1.49591e+06	1.51989e+06	5.61358e+07	2.55384e+06	3.87161e+07	4.75104e+07	6.34388e+06	2.74112e+06	1.83152e+06	1.15895e+08
10.961	429.082	1.25594e+07	1.72155e+07	7.54157e+06	6.59632e+06	8.99044e+06	2.51172e+07	7.57991e+06	1.07554e+07	4.92439e+06	1.39525e+07	1.88659e+07	1.32009e+07	3.66836e+06	5.51028e+06	3.0334e+06	3.79332e+06
10.965	720.159	1.14181e+09	1.18111e+09	1.24599e+09	1.1628e+09	1.30809e+09	1.31973e+09	9.96554e+08	1.30132e+09	9.3498e+08	7.94484e+08	9.87911e+08	7.32501e+08	7.07399e+08	7.47816e+08	6.24358e+08	5.48787e+08
11.023	864.191	6.58885e+07	9.09405e+07	6.53805e+07	6.55269e+07	7.2615e+07	7.94331e+07	5.27985e+07	7.69383e+07	5.16922e+07	4.09931e+07	5.60789e+07	3.77037e+07	3.52851e+07	3.93602e+07	2.8746e+07	3.12619e+07
11.031	437.202	1.06638e+06	283800	1.08111e+06	647364	1.16143e+06	657302	1.13442e+06	852004	1.61472e+07	1.34156e+06	1.19453e+07	1.20893e+07	1.37644e+06	704238	586727	2.37376e+07
11.152	1025.24	1.18166e+07	457037	5.67741e+06	4.21125e+06	2.80417e+07	9.23255e+06	1.5006e+07	1.5993e+07	5.95106e+07	5.356e+07	5.0412e+07	5.96595e+07	5.81156e+07	7.64009e+07	4.67133e+07	3.42667e+07
11.178	1153.26	1.29782e+08	1.48712e+08	1.45724e+08	1.32895e+08	1.31548e+08	1.5487e+08	1.13834e+08	1.63273e+08	9.10415e+07	8.09506e+07	1.25636e+08	8.57095e+07	7.78672e+07	9.43147e+07	6.33803e+07	5.49686e+07
11.198	437.202	373899	223504	272513	307038	521887	1.1377e+06	810002	292766	1.89712e+07	555443	1.14303e+07	1.76128e+07	1.38728e+06	707568	802503	3.88597e+07
11.204	849.204	2.78388e+07	2.81195e+07	1.86549e+07	3.0473e+07	2.48977e+07	2.30368e+07	2.18162e+07	2.2889e+07	1.23547e+07	2.17575e+07	2.51799e+07	2.1362e+07	1.84151e+07	1.83751e+07	1.1763e+07	1.54283e+07
11.215	392.219	6.47021e+06	8.65903e+06	5.89542e+06	6.74938e+06	7.50654e+07	2.12266e+07	2.007e+07	1.0268e+07	1.64139e+07	8.33983e+06	1.41974e+07	7.63819e+06	6.32777e+06	7.20197e+06	4.31073e+06	3.75301e+06
11.271	864.191	1.83392e+08	1.99765e+08	1.84939e+08	1.9334e+08	2.09044e+08	2.31936e+08	1.72068e+08	2.40925e+08	1.44732e+08	1.13468e+08	1.79504e+08	1.31568e+08	9.25829e+07	1.11849e+08	8.11332e+07	7.54874e+07
11.356	289.072	1.96236e+08	8.59824e+07	1.20566e+08	8.40309e+07	4.06926e+08	8.12349e+07	1.21427e+08	9.63214e+07	1.34397e+08	1.56088e+08	1.18763e+08	1.82885e+08	3.15474e+08	1.20769e+08	1.44927e+08	1.17085e+08
11.512	720.159	1.16219e+08	1.24691e+08	1.29382e+08	1.11879e+08	1.0774e+08	1.37628e+08	8.69563e+07	1.43427e+08	7.48868e+07	6.21117e+07	1.02625e+08	6.97943e+07	5.85884e+07	6.17685e+07	4.77472e+07	4.21765e+07
11.53	865.194	1.57073e+08	1.54825e+08	1.66522e+08	1.73105e+08	2.05213e+08	2.13222e+08	1.58502e+08	1.98568e+08	1.2413e+08	1.06443e+08	1.65424e+08	1.05908e+08	1.00933e+08	1.02004e+08	8.63552e+07	7.51429e+07
11.535	451.103	1.44533e+07	9.81329e+06	7.86358e+06	8.54114e+06	6.14378e+06	1.03483e+07	6.07062e+06	1.5848e+07	4.55317e+06	4.86923e+06	8.28995e+06	8.70087e+06	6.04091e+06	9.25386e+06	5.96389e+06	1.02767e+07
11.555	619.273	5.90539e+07	4.49549e+07	5.69926e+07	4.29373e+07	6.15705e+07	6.39484e+07	7.17723e+07	5.11415e+07	9.5437e+07	9.45972e+07	8.48728e+07	6.27397e+07	8.51552e+07	7.38394e+07	5.74864e+07	5.04169e+07
11.58	864.191	7.95911e+08	7.67861e+08	8.75179e+08	8.54212e+08	9.16213e+08	1.00264e+09	7.3061e+08	8.31827e+08	5.99274e+08	5.10583e+08	7.13599e+08	4.66453e+08	4.73041e+08	4.71177e+08	4.09837e+08	3.54126e+08
11.588	342.098	3.10295e+07	1.95505e+07	2.03368e+07	2.62421e+07	2.41243e+07	2.99964e+07	2.6714e+07	2.17912e+07	3.74743e+06	1.78606e+07	7.12542e+06	2.84599e+07	1.37716e+07	1.47973e+07	1.32401e+07	2.18461e+07
11.7	311.14	2.41259e+07	3.10755e+07	3.5339e+07	3.5118e+07	2.2891e+07	2.40502e+07	2.68604e+07	2.56539e+07	4.05139e+07	3.92985e+07	3.11939e+07	2.37867e+07	3.17679e+07	2.59231e+07	3.03841e+07	2.7604e+07
11.759	415.103	3.07945e+07	1.48141e+07	8.9606e+06	9.90978e+06	8.78088e+06	1.76997e+07	1.45329e+07	2.04171e+07	1.53475e+07	1.83733e+07	1.6245e+07	1.69156e+07	1.8734e+07	1.17462e+07	8.49222e+06	1.16363e+07
11.763	342.098	4.44346e+07	3.30284e+07	3.14319e+07	4.86404e+07	4.80968e+07	4.90241e+07	4.7756e+07	3.10389e+07	8.49937e+06	3.40794e+07	1.23474e+07	4.37356e+07	2.53015e+07	2.85778e+07	3.29525e+07	4.04557e+07
11.774	437.202	374344	214995	225205	289747	505067	1.22945e+06	555662	275665	5.95744e+06	204393	4.89336e+06	4.91435e+06	260917	226647	353634	3.93816e+07
11.827	1008.22	7.07972e+08	7.10176e+08	6.58355e+08	6.83604e+08	7.04498e+08	7.57451e+08	5.96443e+08	7.89769e+08	5.34523e+08	4.17272e+08	5.86526e+08	3.94253e+08	3.32315e+08	3.62049e+08	2.88616e+08	2.60303e+08
11.937	720.159	1.19049e+08	1.17636e+08	1.28197e+08	1.15178e+08	2.39481e+07	1.3727e+08	2.22094e+07	1.46598e+08	2.10367e+07	1.58463e+07	1.00848e+08	6.95546e+07	1.3092e+07	1.5537e+07	1.1712e+07	1.11052e+07
11.967	483.246	9.51715e+06	5.38937e+06	4.67947e+06	3.1717e+06	2.03429e+07	1.43307e+07	1.96375e+07	9.69965e+06	1.8022e+07	1.12465e+07	2.11363e+07	1.22413e+07	1.29435e+07	1.78742e+07	7.41818e+06	5.86402e+06
12.021	612.336	6.45362e+06	8.12565e+06	1.53955e+06	4.63421e+06	3.06542e+07	1.50431e+07	1.1689e+07	1.70261e+06	4.254e+07	1.14416e+06	2.41655e+07	1.33826e+07	1.35656e+07	9.37653e+06	283866	192174
12.103	406.198	2.983e+07	3.32682e+07	3.81491e+07	2.87432e+07	6.34891e+07	4.71502e+07	4.47499e+07	3.32236e+07	6.02373e+07	3.95405e+07	4.08424e+07	3.41892e+07	3.76249e+07	2.99916e+07	3.37875e+07	3.08083e+07
12.113	1152.76	2.52444e+08	4.59586e+07	2.7863e+08	2.63001e+08	3.17299e+08	3.35289e+08	2.59777e+08	3.19637e+08	2.08558e+08	1.77916e+08	2.32369e+08	1.44467e+08	1.41561e+08	1.50808e+08	1.16318e+08	1.19973e+08
12.123	1152.25	3.82777e+08	3.57062e+08	3.9233e+08	3.8569e+08	4.05004e+08	5.36365e+08	3.44239e+08	3.95274e+08	2.64164e+08	2.37539e+08	2.81499e+08	1.94986e+08	1.87427e+08	1.7737e+08	1.66316e+08	1.57297e+08
12.14	995.225	1.44619e+07	1.16505e+06	5.19618e+06	6.92231e+06	2.45189e+07	1.14932e+07	1.68384e+07	1.60884e+07	3.88806e+07	2.62421e+07	3.02995e+07	4.73205e+07	4.93289e+07	5.65058e+07	5.55174e+07	2.50465e+07
12.209	463.088	2.04232e+07	4.05647e+06	7.33968e+06	7.46738e+06	2.37597e+07	1.99844e+07	2.06198e+07	1.86996e+07	1.70732e+07	2.04466e+07	2.38014e+07	2.06226e+07	2.85777e+07	2.38205e+07	1.56141e+07	1.32569e+07
12.221	357.122	415052	209155	248656	238156	383100	282853	358924	320476	653066	302822	3.47661e+06	1.01434e+07	336385	247872	262619	7.12283e+06
12.232	864.191	2.44634e+08	2.44511e+08	2.53798e+08	2.39068e+08	2.78111e+08	2.88032e+08	2.17907e+08	2.59663e+08	1.73094e+08	1.64097e+08	2.07518e+08	1.49299e+08	1.36677e+08	1.3806e+08	1.10707e+08	9.32069e+07
12.245	415.103	2.39615e+07	1.15314e+07	6.57501e+06	7.7021e+06	7.10139e+06	1.42933e+07	1.14951e+07	1.59499e+07	1.18108e+07	1.49209e+07	1.23192e+07	1.31877e+07	1.47053e+07	9.10103e+06	6.49714e+06	9.24145e+06
12.312	893.23	9.72858e+06	1.41045e+07	7.9064e+06	7.3178e+06	1.70602e+07	6.09624e+06	5.4287e+06	6.05977e+06	9.25922e+06	7.52036e+06	5.84922e+06	1.35195e+07	1.64875e+07	8.47431e+06	5.61166e+06	6.27829e+06
12.339	1008.22	1.27706e+07	1.86839e+07	1.55829e+07	1.25489e+07	1.40571e+07	2.10422e+07	1.35936e+07	1.98517e+07	1.00739e+07	9.06411e+06	1.1683e+07	7.19178e+06	5.78408e+06	6.80073e+06	6.95019e+06	5.87442e+06
12.363	879.214	7.64809e+06	2.00224e+07	1.23531e+07	1.28681e+07	1.34229e+07	1.01196e+07	1.14569e+07	1.08758e+07	1.05223e+07	9.98524e+06	1.06574e+07	1.24318e+07	1.27246e+07	1.41876e+07	1.75925e+07	1.0276e+07
12.405	461.164	1.58858e+07	1.45437e+07	1.87397e+07	2.53747e+07	2.32215e+07	1.60003e+07	1.68177e+07	1.44806e+07	2.28428e+07	2.70118e+07	1.79054e+07	1.20228e+07	3.46373e+07	2.03123e+07	5.00123e+07	1.67548e+07
12.407	393.176	2.42519e+08	2.27834e+08	2.70011e+08	3.89019e+08	3.35833e+08	2.53995e+08	2.2561e+08	2.19676e+08	3.40383e+08	4.02794e+08	2.78769e+08	1.74585e+08	5.05852e+08	2.99827e+08	7.6311e+08	2.39045e+08
12.407	492.093	4.21891e+07	3.81007e+07	4.84977e+07	6.54596e+07	6.03473e+07	4.36235e+07	4.15128e+07	4.04866e+07	6.00388e+07	7.40993e+07	4.57734e+07	3.02719e+07	8.94397e+07	5.39736e+07	1.34166e+08	4.41325e+07
12.438	1296.29	1.67673e+08	1.67029e+08	1.8173e+08	2.03095e+08	1.79295e+08	2.07671e+08	1.68935e+08	2.193e+08	1.24176e+08	1.11796e+08	1.29638e+08	8.82993e+07	7.646e+07	8.00601e+07	6.81561e+07	6.74189e+07
12.524	575.119	2.30737e+07	2.6145e+07	3.27689e+07	2.98286e+07	5.71576e+07	3.58313e+07	4.85643e+07	3.10753e+07	2.93681e+07	2.65284e+07	2.83196e+07	1.97119e+07	2.6053e+07	3.28177e+07	2.90032e+07	2.2973e+07
12.525	463.088	8.69166e+07	4.70367e+07	5.43265e+07	6.63855e+07	1.30463e+08	7.27765e+07	8.97927e+07	8.499e+07	1.77747e+08	1.1259e+08	8.83434e+07	1.31842e+08	6.94049e+07	1.0278e+08	1.77226e+08	9.45812e+07
12.531	357.122	1.46773e+06	498701	745747	455661	2.26992e+06	3.67649e+06	2.74759e+06	2.13972e+06	2.30252e+07	947909	6.94858e+07	1.0503e+08	1.30928e+07	2.60294e+06	2.82937e+06	2.26674e+08
12.536	577.135	8.99181e+08	9.93374e+08	9.5906e+08	9.35963e+08	9.84085e+08	9.18263e+08	7.46928e+08	1.05658e+09	6.99837e+08	6.77087e+08	8.75769e+08	7.54134e+08	7.71895e+08	8.18899e+08	6.31025e+08	5.32655e+08
12.538	289.072	1.7626e+07	1.77204e+07	1.70433e+07	1.67315e+07	2.08064e+07	1.55701e+07	1.31171e+07	1.8635e+07	1.30041e+07	1.14964e+07	1.58416e+07	1.51412e+07	1.66405e+07	1.45056e+07	9.83699e+06	8.96851e+06
12.607	1008.22	6.06255e+07	5.56335e+07	6.9307e+07	7.06467e+07	6.80933e+07	7.83927e+07	5.63381e+07	6.84787e+07	3.70998e+07	3.91539e+07	4.89359e+07	3.69503e+07	3.50139e+07	3.12836e+07	2.60031e+07	2.21334e+07
12.659	893.23	1.14303e+07	1.24501e+07	8.58214e+06	7.65001e+06	2.03574e+07	6.81512e+06	6.96682e+06	6.32919e+06	8.47161e+06	1.0563e+07	7.04225e+06	1.64189e+07	2.24754e+07	1.01292e+07	8.20882e+06	6.76677e+06
12.665	1440.32	5.48444e+07	5.52638e+07	5.39891e+07	5.46296e+07	5.00842e+07	8.13005e+07	4.44902e+07	6.32662e+07	3.5547e+07	3.21144e+07	4.21912e+07	2.94037e+07	2.06899e+07	2.31604e+07	1.95471e+07	2.03647e+07
12.696	737.172	5.65123e+07	1.90637e+06	2.92663e+07	2.18018e+07	1.43579e+08	4.80557e+07	7.75292e+07	7.47011e+07	3.08725e+08	2.77779e+08	2.37496e+08	3.21674e+08	3.11619e+08	4.18569e+08	2.6497e+08	1.84563e+08
12.711	561.14	1.12136e+07	2.41794e+07	1.01241e+07	1.1515e+07	1.12352e+07	1.25829e+07	9.98838e+06	1.09024e+07	1.02402e+07	1.46617e+07	1.63821e+07	1.39951e+07	1.39341e+07	1.31855e+07	6.99631e+06	9.91093e+06
12.846	393.176	7.60544e+06	1.32499e+07	8.0243e+06	8.99748e+06	3.19521e+07	9.43094e+06	1.2031e+07	8.17427e+06	2.57965e+07	7.68476e+06	2.75022e+07	1.54095e+07	1.49841e+07	1.41876e+07	1.15099e+07	2.12019e+07
12.905	1152.25	9.46185e+07	7.41146e+07	9.62774e+07	9.32888e+07	1.05507e+08	1.23927e+08	8.90109e+07	1.09793e+08	6.85992e+07	5.32099e+07	8.18409e+07	5.09884e+07	4.32046e+07	4.58071e+07	3.80903e+07	3.87427e+07
12.982	865.198	2.69501e+08	2.65037e+08	2.813e+08	2.91468e+08	2.90463e+08	2.76815e+08	2.36379e+08	3.05418e+08	2.15533e+08	1.98119e+08	2.70858e+08	1.38588e+08	2.06351e+08	2.22816e+08	1.80817e+08	1.40748e+08
13.003	195.07	1.29435e+06	931890	1.84272e+06	298655	2.4287e+06	7.07842e+06	2.90696e+06	2.035e+06	2.26902e+07	1.63257e+06	2.62114e+07	2.046e+07	889481	1.71876e+06	431792	5.49817e+07
13.019	707.162	5.07067e+07	913287	1.71998e+07	1.53786e+07	1.00264e+08	4.33975e+07	6.16139e+07	6.34407e+07	1.66342e+08	1.24083e+08	1.19017e+08	2.30165e+08	2.39674e+08	2.87728e+08	2.67011e+08	1.14791e+08
13.152	433.077	1.3013e+08	4.07857e+07	6.01507e+07	8.61132e+07	2.01557e+08	1.1749e+08	1.45212e+08	1.23441e+08	1.51065e+08	1.32688e+08	1.52399e+08	1.69226e+08	1.63847e+08	1.56007e+08	1.52435e+08	1.00088e+08
13.192	865.198	4.41896e+07	4.53201e+07	4.82521e+07	4.51e+07	4.91892e+07	4.84223e+07	3.82492e+07	5.44627e+07	3.48474e+07	3.09144e+07	4.28664e+07	3.01134e+07	3.36946e+07	3.78544e+07	2.87678e+07	2.34175e+07
13.198	326.103	6.64862e+07	4.09858e+07	5.32621e+07	6.78488e+07	7.77275e+07	7.06718e+07	6.65123e+07	5.0459e+07	9.13567e+06	4.71455e+07	1.1902e+07	5.92196e+07	5.13488e+07	3.65011e+07	8.25389e+07	9.86114e+07
13.211	354.203	1.6124e+07	1.69798e+07	1.25319e+07	1.44634e+07	1.82812e+07	2.01175e+07	2.38787e+07	1.97942e+07	2.1003e+07	1.77797e+07	2.27097e+07	2.14466e+07	1.99836e+07	2.62633e+07	1.64003e+07	1.70181e+07
13.224	593.151	1.21818e+07	7.87235e+06	229697	2.11101e+07	1.23475e+07	6.86738e+06	1.22883e+07	3.42682e+06	931103	673178	528495	299755	2.51312e+07	2.09744e+07	215852	1.3222e+07
13.246	591.151	3.65031e+07	5.99065e+07	3.85483e+07	4.60335e+07	5.70064e+07	3.82342e+07	4.87438e+07	3.72413e+07	3.06013e+07	2.99216e+07	3.41732e+07	3.78382e+07	4.42049e+07	4.9673e+07	5.26867e+07	4.47234e+07
13.269	437.202	201266	185399	340330	169166	549184	368675	693439	424270	1.39049e+07	230079	1.07199e+07	1.07717e+07	866549	289864	302637	2.47459e+07
13.281	605.167	4.17729e+07	3.67215e+07	3.13488e+07	3.03413e+07	6.13172e+07	2.55149e+07	2.34706e+07	2.22642e+07	3.3093e+07	3.28344e+07	2.56896e+07	6.20557e+07	7.97299e+07	3.58337e+07	2.77597e+07	2.47546e+07
13.338	357.061	9.08823e+06	5.4047e+06	3.8257e+06	3.86485e+06	1.45222e+07	1.5262e+07	6.18356e+06	7.32456e+06	5.8005e+06	1.26868e+07	8.15094e+06	8.97264e+06	7.45012e+06	6.1151e+06	4.8381e+06	4.90903e+06
13.517	503.177	1.75065e+07	1.88442e+07	1.80498e+07	1.90886e+07	2.71265e+07	2.59357e+07	2.03121e+07	1.37676e+07	1.48475e+07	1.76803e+07	9.73196e+06	2.00119e+07	1.1743e+07	1.59427e+07	1.11851e+07	1.46998e+07
13.687	489.197	5.92062e+06	1.39997e+06	1.25763e+06	1.54726e+07	376272	1.55919e+06	1.85733e+06	1.01912e+06	3.81292e+06	2.73247e+06	1.29239e+07	3.71319e+07	1.60482e+06	2.89938e+06	9.3566e+06	4.36702e+06
13.704	427.161	1.29265e+06	1.86169e+06	6.32245e+06	2.61096e+06	7.86483e+06	1.65382e+06	1.87725e+06	1.68347e+06	1.54034e+07	1.93595e+06	1.22732e+07	8.99162e+06	3.26501e+06	1.94377e+07	3.26185e+06	1.30621e+07
13.747	720.159	1.00182e+08	9.63963e+07	1.1118e+08	9.71916e+07	1.04743e+08	1.15891e+08	8.99088e+07	1.11611e+08	7.81686e+07	6.74097e+07	9.29307e+07	6.55604e+07	6.67475e+07	6.30134e+07	5.47781e+07	4.23068e+07
13.937	573.104	4.03935e+06	3.57074e+06	4.04477e+06	3.93581e+06	9.5396e+06	4.84342e+06	4.92202e+06	5.87937e+06	2.06011e+07	1.78199e+07	2.23509e+07	2.16736e+07	2.3534e+07	2.60252e+07	2.28903e+07	1.39015e+07
14.011	864.191	5.3064e+07	4.86791e+07	5.80369e+07	6.22932e+07	5.71944e+07	6.19197e+07	4.78898e+07	5.58401e+07	3.72745e+07	3.45572e+07	4.67401e+07	3.02837e+07	3.08338e+07	2.90575e+07	2.55214e+07	2.00657e+07
14.066	577.135	3.32714e+07	2.1022e+07	3.66038e+07	2.67758e+07	4.41661e+07	4.73946e+07	3.64905e+07	3.32228e+07	2.6145e+07	2.89673e+07	2.8413e+07	1.45658e+07	3.10023e+07	4.45699e+07	3.8868e+07	2.47335e+07
14.089	409.208	475728	378747	504904	398186	756440	520492	685042	613868	3.75973e+06	508568	4.03434e+06	1.15087e+07	1.00784e+06	560943	530992	2.7861e+07
14.179	1153.26	1.16662e+08	1.19702e+08	1.21325e+08	1.25167e+08	1.27592e+08	1.30551e+08	1.01873e+08	1.42021e+08	9.70569e+07	7.9092e+07	1.21059e+08	7.53566e+07	7.84907e+07	8.40055e+07	7.18211e+07	5.91698e+07
14.457	516.246	5.05852e+07	3.13616e+07	3.67928e+07	2.40008e+07	1.2988e+08	8.47285e+07	9.48693e+07	5.84705e+07	7.07972e+07	5.34372e+07	7.34586e+07	5.6e+07	5.68106e+07	7.51343e+07	3.27417e+07	3.36226e+07
15.408	745.389	3.0725e+07	5.14006e+07	5.92887e+07	4.88224e+07	1.54659e+07	2.95832e+07	2.28374e+07	3.94706e+07	3.73129e+07	5.29158e+07	4.99787e+07	4.12626e+07	4.32687e+07	4.36882e+07	4.83343e+07	6.61698e+07
15.799	419.192	768728	1.01859e+06	856709	963713	1.23784e+06	2.37385e+06	1.16688e+06	691699	9.62802e+06	1.982e+06	1.02791e+07	8.24636e+06	3.84993e+06	2.387e+06	4.51209e+06	3.8981e+07
15.865	451.103	2.40887e+07	1.72024e+07	1.31489e+07	1.38138e+07	1.08689e+07	1.72231e+07	1.04329e+07	2.69796e+07	8.03487e+06	8.37276e+06	1.24366e+07	1.38031e+07	1.03886e+07	1.53136e+07	1.02845e+07	1.73434e+07
15.993	746.291	3.45908e+07	3.73675e+07	4.63844e+06	4.87346e+07	1.41929e+07	2.71405e+07	2.82548e+07	1.24815e+07	4.79151e+07	1.19669e+06	3.43706e+07	2.73483e+07	4.02583e+07	3.39323e+07	3.57235e+06	191918
16.02	451.103	1.51557e+07	1.07346e+07	8.91918e+06	9.63668e+06	6.56212e+06	1.04654e+07	7.16609e+06	1.47333e+07	6.05206e+06	5.22179e+06	8.78063e+06	9.37794e+06	7.148e+06	1.10524e+07	6.15008e+06	1.14504e+07
16.048	818.311	2.70279e+07	2.12186e+07	5.22805e+07	2.89899e+07	1.84488e+07	2.95389e+07	3.06895e+07	4.3327e+07	1.51297e+07	5.30286e+07	2.04486e+07	1.78988e+07	2.99613e+07	2.35863e+07	3.3691e+07	4.38106e+07
16.195	900.447	1.4333e+07	6.8876e+06	1.08847e+07	3.40508e+06	3.53241e+07	2.53107e+07	2.80113e+07	1.18899e+07	6.39637e+07	2.54943e+07	3.79601e+07	2.81482e+07	2.89858e+07	2.50985e+07	2.68019e+07	6.12343e+06
16.345	605.167	5.96482e+07	5.0113e+07	4.80898e+07	4.30666e+07	1.1839e+08	3.0847e+07	3.93734e+07	3.53256e+07	4.72277e+07	4.86054e+07	3.96156e+07	8.48486e+07	1.27377e+08	5.5958e+07	4.72693e+07	4.04304e+07
16.376	591.151	7.68353e+06	2.2627e+07	1.69964e+07	1.6155e+07	1.75723e+07	1.13613e+07	1.36449e+07	1.23663e+07	1.1498e+07	1.13864e+07	1.34452e+07	1.61652e+07	1.52378e+07	1.8583e+07	2.09988e+07	1.27893e+07
16.717	575.119	2.86322e+07	1.42492e+07	3.86502e+07	2.30181e+07	8.33469e+07	6.76195e+07	8.79839e+07	4.08714e+07	3.27722e+07	3.88452e+07	2.56942e+07	7.49219e+06	1.96612e+07	3.82196e+07	3.79364e+07	2.14438e+07
17.042	605.167	6.67355e+07	5.7033e+07	5.56345e+07	4.56636e+07	1.21927e+08	2.28844e+06	4.03391e+07	1.07448e+06	4.64519e+07	4.76513e+07	4.21205e+07	1.01957e+08	1.45726e+08	5.1798e+07	5.55229e+07	4.83967e+07
